# Supplementary material for: Local Ecological Knowledge Insights Into the Distribution and Activity Patterns of Temminck's Pangolin in Ruaha Landscape, Tanzania
Source: Ecol Evol. 2025 Aug 16;15(8):e71987. doi: 10.1002/ece3.71987 (PMC12357171; doi:10.1002/ece3.71987)
Supplement: Supplementary file 1 — Appendix S1: ece371987‐sup‐0001‐AppendixS1.zip. [file ECE3-15-e71987-s001.zip]

Archive with 11 entries (10 files):
- dataANDscript/
- dataANDscript/.RData
- dataANDscript/.Rhistory
- dataANDscript/Activity.xlsx
- dataANDscript/Data2.xlsx
- dataANDscript/Data3.xlsx
- dataANDscript/Habitat.xlsx
- dataANDscript/Landuse.xlsx
- dataANDscript/LEK_Pangolin_Encounters_and_Activity_Clean_Code_Nov2024.pdf
- dataANDscript/LEK_Pangolin_Encounters_and_Activity_Clean_Code_Nov2024.qmd
- Supporting Information.docx
