# Supplementary material for: Local Ecological Knowledge Insights Into the Distribution and Activity Patterns of Temminck's Pangolin in Ruaha Landscape, Tanzania
Source: Ecol Evol. 2025 Aug 16;15(8):e71987. doi: 10.1002/ece3.71987 (PMC12357171; doi:10.1002/ece3.71987)
Supplement: Supplementary file 1 — Appendix S1: ece371987‐sup‐0001‐AppendixS1.zip. [file ECE3-15-e71987-s001.zip › dataANDscript/Activity.xlsx]

## Sheet: Sheet1
Activity	Count	Percentage
Patrol	2	1.16279
Firewood	11	6.39535
Building	11	6.39535
Farming	43	25
Grazing	54	31.3953
Honey	4	2.32558
Medicine	3	1.74419
Opportunistic	35	20.3488
Poaching	9	5.23256
