# Supplementary material for: Local Ecological Knowledge Insights Into the Distribution and Activity Patterns of Temminck's Pangolin in Ruaha Landscape, Tanzania
Source: Ecol Evol. 2025 Aug 16;15(8):e71987. doi: 10.1002/ece3.71987 (PMC12357171; doi:10.1002/ece3.71987)
Supplement: Supplementary file 1 — Appendix S1: ece371987‐sup‐0001‐AppendixS1.zip. [file ECE3-15-e71987-s001.zip › dataANDscript/Data3.xlsx]

## Sheet: Spatial distribution
Village	Tribe	Gender	Age	Occupation	Annual_Income	Rounded_inc	Residence_years	Education	Area_encountered	Habitat	Habitat_visit	Sighting_freq	Group_size	Hours	Season	Trend	Vland	Area_VL	Activity	Landuse_effect	Reason
Tungamalenga	5	1	32	3	180000	0.18	32	2	VL	3	52	1	1	17:00:00	3	2	1	3	Livelihood	1	1
Tungamalenga	8	1	45	3	2000000	2	26	1	VL	3	52	1	1	17:00:00	4	2	1	3	Livelihood	1	3
Tungamalenga	8	1	27	3	1000000	1	27	2	VL	3	52	1	1	16:00:00	4	2	1	5	Opportunistic	0	1
Tungamalenga	2	1	27	1	3300000	3.3	27	3	WMA	1	52	12	2	14:00:00	4	1	1	6	Livelihood	0	1
Kitisi	5	1	55	2	1200000	1.2	54	2	VL	1	12	12	1	08:00:00	3	2	1	1	Livelihood	0	1
Kitisi	5	1	54	1	3000000	3	38	2	VL	3	1	1	1	23:00:00	2	1	1	5	Livelihood	1	2
Kitisi	1	1	45	3	3000000	3	46	1	VL	4	1	1	1	15:00:00	4	1	1	5	Opportunistic	1	1
Mapogoro	1	1	56	3	2000000	2	34	1	VL	3	52	1	0	NA	NA	NA	1	3	Livelihood	0	1
Mapogoro	1	1	32	3	2000000	2	16	1	VL	3	52	1	0	NA	NA	NA	1	3	Livelihood	1	4
Kitisi	8	1	30	3	1500000	1.5	13	1	WMA	5	52	2	1	00:00:00	1	2	1	5	Opportunistic	1	5
Kitisi	5	1	28	2	240000	0.24	28	2	WMA	3	1	1	0	NA	NA	NA	1	3	Poaching	0	1
Kitisi	5	1	34	2	500000	0.5	15	2	VL	3	52	1	1	08:00:00	3	1	1	3	Opportunistic	1	5
Kitisi	5	1	50	2	1000000	1	16	2	VL	2	52	1	1	18:00:00	3	1	1	5	Livelihood	0	1
Kitisi	5	1	28	2	800000	0.8	24	2	VL	5	26	1	1	18:00:00	4	2	1	1	Livelihood	0	1
Kitisi	5	1	28	2	700000	0.7	28	2	VL	3	52	1	1	08:00:00	4	1	1	5	Opportunistic	0	1
Idodi	1	1	32	3	1000000	1	25	4	VL	1	26	1	1	07:00:00	4	2	1	4	Livelihood	1	5
Mahuninga	5	1	60	2	1000000	1	40	2	VL	4	1	1	1	12:00:00	1	3	1	5	Livelihood	1	5
Mahuninga	5	1	66	5	1500000	1.5	50	2	VL	4	1	1	4	11:00:00	4	3	1	5	Opportunistic	1	2
Mahuninga	5	1	50	2	2000000	2	30	2	VL	2	1	12	1	00:00:00	3	3	1	3	Opportunistic	1	3
Mahuninga	5	1	63	2	3000000	3	40	2	VL	4	1	1	3	09:00:00	4	1	1	5	Opportunistic	1	3
Mahuninga	8	1	37	3	3000000	3	37	2	WMA	4	1	1	6	16:00:00	4	3	1	5	Livelihood	0	1
Mahuninga	5	1	44	2	1000000	1	30	2	VL	4	12	12	1	14:00:00	4	3	1	1	Livelihood	1	1
Mahuninga	1	1	42	3	2000000	2	6	1	VL	3	52	12	2	16:00:00	3	4	1	3	Livelihood	1	5
Mahuninga	8	1	57	3	2000000	2	40	2	VL	3	1	1	1	00:00:00	4	2	1	3	Livelihood	1	1
Makifu	5	1	45	2	2000000	2	22	2	VL	1	52	2	1	09:00:00	2	2	1	4	Livelihood	1	1
Makifu	2	1	47	2	420000	0.42	20	1	VL	3	52	12	1	16:00:00	3	2	1	5	Livelihood	1	5
Makifu	2	1	27	3	3600000	3.6	27	3	VL	3	52	1	0	NA	NA	NA	1	5	Livelihood	1	4
Makifu	8	1	45	1	2400000	2.4	45	2	VL	3	26	1	0	NA	NA	NA	1	3	Livelihood	1	1
Mahuninga	5	1	55	2	1200000	1.2	55	2	VL	2	52	1	1	15:00:00	4	2	1	4	Livelihood	0	1
Mahuninga	5	1	58	2	1000000	1	50	4	WMA	1	12	12	1	13:00:00	4	3	1	6	Livelihood	0	1
Mahuninga	5	1	79	2	200000	0.2	18	2	WMA	4	12	1	1	09:00:00	3	3	1	5	Opportunistic	1	2
Mahuninga	5	1	79	2	200000	0.2	18	2	WMA	4	12	1	1	09:00:00	3	3	1	5	Opportunistic	1	2
Makifu	2	1	77	2	180000	0.18	63	2	WMA	5	12	12	1	07:00:00	3	1	1	6	Livelihood	0	1
Makifu	2	1	77	2	180000	0.18	63	2	WMA	5	12	12	1	07:00:00	3	1	1	6	Livelihood	0	1
Makifu	8	1	36	3	3200000	3.2	5	2	WMA	5	24	12	1	10:00:00	4	3	1	6	Livelihood	0	1
Makifu	8	1	54	3	2000000	2	54	1	VL	3	24	1	0	NA	NA	NA	1	3	Livelihood	0	1
Makifu	8	1	52	3	2000000	2	52	1	VL	3	52	1	0	NA	NA	NA	1	3	Poaching	1	5
Mahuninga	5	1	67	2	600000	0.6	47	2	VL	1	52	1	1	07:00:00	4	2	1	4	Opportunistic	0	1
Mahuninga	5	0	53	2	1000000	1	25	2	VL	2	26	1	1	16:00:00	4	3	1	5	Livelihood	0	1
Makifu	8	1	34	3	1500000	1.5	28	2	VL	1	52	1	1	18:00:00	4	2	1	4	Livelihood	0	1
Makifu	5	1	55	2	800000	0.8	22	2	VL	3	1	1	1	06:00:00	4	2	1	4	Livelihood	1	5
Makifu	5	1	35	2	1500000	1.5	21	2	VL	1	1	12	1	08:00:00	3	2	1	4	Livelihood	1	5
Makifu	5	1	54	2	700000	0.7	40	2	VL	1	1	12	1	08:00:00	3	2	1	4	Livelihood	0	1
Makifu	2	1	56	2	1020000	1.02	32	2	WMA	3	52	1	0	NA	NA	NA	1	3	Medicine	1	4
Mahuninga	5	1	38	2	1000000	1	6	2	VL	2	52	1	1	07:00:00	4	2	1	3	Livelihood	1	5
Kitisi	5	1	29	2	240000	0.24	29	2	VL	2	1	1	0	NA	NA	NA	1	3	Poaching	1	3
Mapogoro	8	1	56	3	20000000	20	35	2	VL	3	1	1	1	16:00:00	3	2	1	1	Opportunistic	0	1
Mapogoro	5	1	80	2	120000	0.12	80	1	PA	1	12	12	1	18:00:00	3	2	1	3	Livelihood	0	1
Kitisi	11	1	45	3	1000000	1	22	2	VL	3	52	12	0	NA	NA	NA	1	3	Livelihood	1	3
Kitisi	1	1	57	3	3000000	3	20	1	VL	3	1	1	2	16:00:00	4	2	1	3	Livelihood	0	1
Mapogoro	5	1	60	2	2000000	2	20	2	VL	3	1	12	1	19:00:00	4	3	1	3	Patrol	1	5
Mahuninga	5	1	43	2	600000	0.6	40	2	VL	2	1	12	1	21:00:00	3	3	1	5	Livelihood	0	1
Mahuninga	5	1	73	2	600000	0.6	40	3	VL	4	1	1	1	08:00:00	4	3	1	5	Opportunistic	0	1
Mahuninga	5	1	61	2	1200000	1.2	60	2	VL	2	1	1	1	09:00:00	3	3	1	5	Medicine	0	1
Mahuninga	5	1	53	2	300000	0.3	21	2	VL	4	1	12	1	04:00:00	4	3	1	5	Medicine	0	1
Mahuninga	5	1	32	2	1200000	1.2	32	3	VL	4	52	12	1	11:00:00	4	3	1	5	Livelihood	0	1
Mahuninga	5	1	33	2	5100000	5.1	13	3	WMA	4	1	1	1	07:00:00	3	1	1	5	Opportunistic	1	2
Kitisi	5	1	28	2	960000	0.96	26	2	VL	3	52	12	1	17:00:00	3	1	1	3	Livelihood	0	1
Kitisi	5	1	31	2	900000	0.9	31	2	VL	1	26	12	1	08:00:00	4	3	1	6	Livelihood	0	1
Kitisi	5	1	70	2	1200000	1.2	30	1	PA	3	52	1	1	10:00:00	3	1	1	3	Livelihood	1	3
Mapogoro	1	1	48	3	1200000	1.2	23	1	VL	3	52	1	1	06:00:00	3	1	1	3	Livelihood	0	1
Mapogoro	8	1	63	3	1200000	1.2	40	1	PA	3	1	12	1	07:00:00	4	2	1	3	Livelihood	1	5
Kitisi	5	1	60	2	600000	0.6	14	2	PA	4	52	12	1	14:00:00	4	1	1	5	Livelihood	0	1
Kitisi	5	1	40	2	600000	0.6	4	2	VL	2	1	1	0	NA	NA	NA	1	4	Livelihood	1	1
Idodi	5	1	49	2	180000	0.18	49	2	VL	2	1	1	0	NA	NA	NA	1	3	Livelihood	1	2
Idodi	13	1	55	2	1500000	1.5	40	2	WMA	1	1	1	1	08:00:00	1	1	1	3	Patrol	1	5
Idodi	5	1	41	2	40000000	40	41	2	WMA	1	1	1	1	10:00:00	3	3	1	1	Patrol	1	5
Idodi	6	1	52	2	600000	0.6	40	2	VL	3	1	1	2	12:00:00	4	3	1	3	Livelihood	1	2
Idodi	5	1	75	2	2000000	2	47	2	VL	3	1	12	1	15:00:00	3	2	1	4	Livelihood	1	1
Idodi	5	1	73	2	500000	0.5	73	2	VL	1	1	2	1	18:00:00	4	2	1	4	Livelihood	1	5
Idodi	5	1	65	2	1260000	1.26	65	2	VL	1	52	12	0	NA	NA	NA	1	4	Livelihood	1	3
Idodi	5	1	59	2	300000	0.3	56	2	VL	5	52	1	0	NA	NA	NA	1	6	Livelihood	1	2
Idodi	5	0	73	2	500000	0.5	73	1	VL	5	52	1	0	NA	NA	NA	1	6	Livelihood	0	1
Idodi	8	1	32	3	150000	0.15	16	2	VL	1	52	1	0	NA	NA	NA	1	3	Medicine	1	5
Idodi	5	1	71	2	600000	0.6	47	2	VL	4	0	1	0	NA	NA	NA	1	5	Poaching	0	1
Idodi	2	1	61	2	120000	0.12	61	2	VL	5	0	2	1	00:00:00	3	1	1	3	Poaching	0	1
Idodi	5	1	60	2	360000	0.36	50	1	VL	3	52	12	1	14:00:00	4	4	1	3	Livelihood	0	1
Idodi	5	1	54	2	250000	0.25	30	2	WMA	1	52	12	1	08:00:00	3	3	1	1	Opportunistic	1	2
Idodi	5	0	40	2	25000000	25	40	1	VL	3	1	2	0	NA	NA	NA	1	1	Livelihood	0	1
Idodi	5	1	59	2	1200000	1.2	23	2	VL	3	26	12	1	07:00:00	4	1	1	6	Livelihood	1	5
Idodi	5	1	62	2	600000	0.6	62	2	VL	2	26	1	1	18:00:00	3	2	1	6	Livelihood	0	1
Idodi	5	1	72	2	500000	0.5	67	1	WMA	5	12	1	1	10:00:00	4	2	1	6	Livelihood	0	1
Idodi	5	1	73	2	50000	0.05	73	2	PA	5	12	12	1	08:00:00	4	1	1	4	Livelihood	1	5
Malinzanga	4	0	45	4	1500000	1.5	40	2	VL	2	1	1	1	00:00:00	4	3	1	3	Poaching	1	1
Malinzanga	8	1	42	3	2000000	2	42	2	VL	3	1	1	1	16:00:00	3	2	1	3	Livelihood	0	1
Kitisi	5	1	81	2	120000	0.12	81	2	VL	2	52	1	1	10:00:00	3	2	1	3	Livelihood	1	4
Kitisi	5	1	47	2	3000000	3	47	1	VL	3	1	1	0	NA	NA	NA	1	3	Livelihood	1	2
Idodi	5	1	52	2	1200000	1.2	52	2	VL	3	1	12	1	12:00:00	3	2	1	4	Livelihood	1	4
Malinzanga	2	0	49	2	600000	0.6	49	2	VL	1	12	12	1	15:00:00	4	2	1	4	Livelihood	1	5
Malinzanga	2	1	43	2	360000	0.36	43	2	VL	5	1	12	1	10:00:00	3	2	1	6	Livelihood	1	3
Malinzanga	4	1	77	3	2000000	2	44	2	VL	3	52	2	1	08:00:00	4	2	1	3	Livelihood	0	1
Malinzanga	2	1	90	2	120000	0.12	50	1	WMA	5	52	12	1	10:00:00	4	4	1	3	Livelihood	1	2
Malinzanga	2	1	57	2	2500000	2.5	49	2	WMA	5	12	12	1	03:00:00	3	3	1	5	Patrol	0	1
Malinzanga	2	1	62	2	300000	0.3	55	2	VL	4	24	12	1	14:00:00	3	4	1	6	Livelihood	1	2
Malinzanga	5	1	55	3	1800000	1.8	12	3	PA	4	52	12	3	17:00:00	3	4	1	1	Livelihood	0	1
Malinzanga	2	1	67	2	750000	0.75	67	2	VL	1	52	12	1	09:00:00	4	4	1	3	Livelihood	0	1
Malinzanga	5	1	40	2	660000	0.66	40	2	VL	4	1	12	1	10:00:00	4	4	1	5	Opportunistic	0	1
Malinzanga	2	1	58	2	900000	0.9	47	2	PA	5	1	12	1	06:00:00	4	1	1	6	Livelihood	1	2
Malinzanga	2	1	47	2	1500000	1.5	47	2	PA	5	1	12	1	06:00:00	4	1	1	4	Livelihood	0	1
Malinzanga	14	1	49	3	500000	0.5	30	2	WMA	5	24	1	1	06:00:00	3	2	1	3	Livelihood	1	4
Mafuluto	4	1	45	2	180000	0.18	45	2	VL	2	24	1	0	NA	NA	NA	1	2	Livelihood	1	4
Mafuluto	5	1	90	2	500000	0.5	90	1	VL	1	12	12	0	NA	NA	NA	1	4	Poaching	0	1
Mafuluto	4	1	61	2	480000	0.48	61	1	VL	1	1	1	0	NA	NA	NA	1	5	Livelihood	1	1
Mafuluto	4	1	49	1	500000	0.5	30	2	VL	1	24	1	1	23:00:00	4	1	1	4	Livelihood	0	1
Mafuluto	4	1	48	2	1000000	1	35	2	VL	5	52	1	1	10:00:00	4	1	1	3	Livelihood	1	5
Mafuluto	8	1	25	3	1500000	1.5	25	2	WMA	5	24	1	1	08:00:00	4	1	1	3	Livelihood	1	5
Mafuluto	4	1	72	3	500000	0.5	40	1	WMA	1	24	12	3	09:00:00	1	1	1	6	Livelihood	0	1
Mafuluto	4	1	69	2	1960000	1.96	45	2	VL	3	1	1	2	12:00:00	4	1	1	3	Livelihood	1	5
Mafuluto	8	1	42	3	490000	0.49	42	1	VL	3	1	1	1	00:00:00	3	3	1	3	Livelihood	1	1
Mafuluto	4	1	60	2	2000000	2	40	1	WMA	1	24	1	1	00:00:00	4	2	1	3	Livelihood	0	1
Mafuluto	5	0	73	2	672000	0.672	50	1	PA	5	26	12	1	16:00:00	4	1	1	3	Livelihood	0	1
Mafuluto	5	0	73	2	616000	0.616	40	1	VL	3	52	12	1	12:00:00	3	4	1	6	Livelihood	1	2
Mafuluto	4	1	69	2	840000	0.84	45	1	PA	5	1	12	1	11:00:00	3	4	1	5	Opportunistic	0	1
Mafuluto	5	1	41	2	2625000	2.625	40	2	VL	5	52	12	1	13:00:00	3	4	1	3	Livelihood	0	1
Mafuluto	4	1	65	2	1500000	1.5	65	2	PA	5	24	12	1	08:00:00	4	4	1	3	Livelihood	0	1
Mafuluto	5	1	40	2	1200000	1.2	44	2	VL	3	1	1	1	07:00:00	3	1	1	3	Livelihood	0	1
Mafuluto	4	1	40	2	1200000	1.2	44	2	VL	3	1	1	1	07:00:00	3	1	1	3	Livelihood	0	1
Isele	5	1	58	2	2000000	2	3	2	VL	1	26	1	1	07:00:00	4	3	1	3	Livelihood	1	4
Isele	5	1	58	2	2000000	2	3	2	VL	1	26	1	1	07:00:00	4	3	1	3	Livelihood	1	4
Isele	17	1	60	2	1740000	1.74	41	2	VL	1	26	12	1	07:00:00	4	3	1	5	Opportunistic	0	1
Isele	5	1	38	2	500000	0.5	38	2	VL	3	1	1	1	11:00:00	4	1	1	1	Livelihood	1	2
Isele	5	1	58	2	2000000	2	50	2	VL	2	1	1	1	07:00:00	4	2	1	5	Opportunistic	0	1
Isele	5	1	53	2	6000000	6	40	2	PA	1	1	1	1	00:00:00	2	1	1	5	Opportunistic	1	3
Isele	5	1	48	2	2000000	2	48	2	VL	2	1	1	1	00:00:00	2	1	1	5	Livelihood	1	1
Kimande	5	1	45	2	1800000	1.8	45	2	VL	5	26	1	1	00:00:00	4	1	1	6	Opportunistic	1	2
Kimande	12	1	56	2	2000000	2	40	2	VL	3	24	1	1	00:00:00	4	1	1	3	Livelihood	0	1
Kimande	5	1	67	2	2400000	2.4	67	2	VL	5	12	1	1	11:00:00	4	1	1	6	Livelihood	1	5
Isele	5	1	48	2	1200000	1.2	48	1	VL	3	12	1	1	20:00:00	3	2	1	1	Livelihood	0	1
Isele	5	1	48	2	1200000	1.2	48	1	VL	3	12	1	1	20:00:00	3	2	1	1	Livelihood	0	1
Isele	5	1	45	2	2000000	2	45	2	VL	3	1	2	1	18:00:00	3	2	1	5	Livelihood	0	1
Isele	5	1	42	2	2500000	2.5	42	2	VL	1	1	2	1	08:00:00	3	2	1	1	Livelihood	0	1
Isele	5	0	80	2	500000	0.5	60	1	VL	1	1	12	1	17:00:00	4	2	1	1	Livelihood	0	1
Isele	2	1	80	2	2500000	2.5	80	1	VL	2	26	1	1	08:00:00	4	2	1	1	Livelihood	0	1
Isele	5	1	74	2	3000000	3	41	1	WMA	3	1	2	1	10:00:00	3	2	1	1	Livelihood	0	1
Kimande	5	1	75	2	500000	0.5	75	2	VL	2	1	12	1	20:00:00	3	3	1	1	Livelihood	1	5
Isele	5	0	59	2	1000000	1	59	2	VL	2	52	12	1	08:00:00	4	2	1	1	Livelihood	0	1
Kimande	5	0	80	2	500000	0.5	60	1	VL	2	52	2	1	10:00:00	3	2	1	1	Livelihood	0	1
Isele	5	1	48	2	2000000	2	48	2	VL	1	1	1	1	09:00:00	3	1	1	3	Opportunistic	1	5
Kimande	5	1	50	2	3000000	3	47	2	VL	3	26	1	1	10:00:00	4	1	1	3	Livelihood	0	1
Kimande	5	0	77	2	700000	0.7	40	1	VL	3	52	1	1	17:00:00	4	1	1	5	Livelihood	0	1
Kimande	2	1	38	2	2000000	2	6	2	VL	5	1	1	1	22:00:00	1	3	1	3	Opportunistic	0	1
Kimande	5	1	68	2	2500000	2.5	55	2	VL	3	26	1	1	07:00:00	4	2	1	3	Livelihood	1	5
Isele	5	1	78	2	750000	0.75	28	2	VL	5	52	1	1	08:00:00	3	1	1	3	Livelihood	1	5
Isele	18	0	45	3	1200000	1.2	25	1	VL	3	52	1	1	19:00:00	4	1	1	3	Livelihood	1	5
Kisanga	14	1	67	2	1000000	1	67	2	VL	3	52	12	1	12:00:00	3	1	1	1	Livelihood	1	5
Kinyika	17	1	65	2	400000	0.4	45	2	VL	1	52	1	1	17:00:00	4	1	1	1	Livelihood	0	1
Kisanga	7	1	65	2	10000000	10	11	2	VL	2	26	1	1	14:00:00	3	1	1	3	Livelihood	0	1
Kisanga	5	1	64	2	3000000	3	48	2	PA	1	24	1	1	18:00:00	3	1	1	3	Livelihood	0	1
Kinyika	1	1	51	3	1200000	1.2	51	1	VL	4	1	1	1	21:00:00	4	2	1	5	Opportunistic	1	2
Kinyika	5	1	32	2	1080000	1.08	24	2	VL	4	52	12	1	09:00:00	3	1	1	5	Opportunistic	0	1
Kinyika	5	1	31	2	1800000	1.8	30	2	VL	4	1	12	1	17:00:00	3	1	1	5	Opportunistic	1	2
Kinyika	5	1	25	2	1320000	1.32	22	2	VL	4	1	12	1	08:00:00	4	1	1	5	Opportunistic	0	1
Kinyika	4	1	54	2	2700000	2.7	54	2	VL	4	24	12	1	15:00:00	3	1	1	5	Livelihood	0	1
Kinyika	5	1	58	2	3600000	3.6	58	2	VL	3	52	12	1	10:00:00	4	1	1	5	Livelihood	1	5
Isele	18	1	65	3	3000000	3	14	1	VL	3	1	1	0	NA	NA	NA	1	3	Livelihood	1	5
Isele	17	1	63	2	900000	0.9	34	2	VL	2	52	12	0	NA	NA	NA	1	2	Livelihood	1	1
Kisanga	1	1	36	3	3000000	3	36	1	VL	3	52	12	0	NA	NA	NA	1	3	Livelihood	1	1
Kisanga	4	1	45	2	600000	0.6	45	1	VL	4	12	12	0	NA	NA	NA	1	6	Opportunistic	1	5
Kisanga	12	1	57	2	2700000	2.7	57	2	VL	2	1	1	0	NA	NA	NA	1	2	Livelihood	1	5
Kisanga	5	1	63	2	1920000	1.92	63	2	VL	5	52	12	1	08:00:00	4	2	1	1	Livelihood	1	5
Kinyika	5	1	28	2	2000000	2	28	2	WMA	2	52	12	1	20:00:00	3	1	1	1	Poaching	0	1
Kinyika	5	1	40	2	1200000	1.2	40	2	WMA	1	52	2	1	06:00:00	4	1	1	1	Opportunistic	1	3
Kinyika	5	1	45	2	2000000	2	30	2	WMA	2	52	2	1	08:00:00	3	1	1	1	Livelihood	0	1
Kinyika	5	1	85	2	3200000	3.2	40	1	WMA	1	52	2	1	08:00:00	3	1	1	1	Livelihood	0	1
Kinyika	5	1	59	2	3200000	3.2	38	2	WMA	1	24	2	1	09:00:00	3	3	1	5	Opportunistic	1	5
Itunundu	5	0	76	2	3000000	3	76	1	VL	4	1	1	1	09:00:00	4	1	1	5	Opportunistic	1	2
Itunundu	5	1	54	2	3600000	3.6	56	2	VL	4	1	1	1	08:00:00	4	2	1	5	Patrol	1	2
Kitisi	5	1	23	4	4000000	4	23	3	PA	3	52	12	1	09:00:00	3	1	1	3	Livelihood	0	1
Kitisi	5	1	27	2	1200000	1.2	27	2	VL	3	52	12	1	07:00:00	3	3	1	3	Poaching	0	1
Kimande	5	1	87	2	1800000	1.8	40	3	VL	1	52	12	1	13:00:00	3	1	1	3	Livelihood	0	1
Itunundu	5	1	88	2	500000	0.5	88	2	VL	5	1	1	0	NA	NA	NA	1	6	Opportunistic	0	1
Itunundu	5	1	68	2	1500000	1.5	68	2	WMA	3	26	1	1	09:00:00	3	1	1	6	Livelihood	1	5
Itunundu	5	1	46	2	2000000	2	48	2	VL	2	26	1	1	09:00:00	4	1	1	2	Livelihood	1	5
Itunundu	5	1	78	2	750000	0.75	78	2	PA	5	12	12	1	08:00:00	3	1	1	5	Opportunistic	1	5
Itunundu	5	1	78	2	2000000	2	78	2	PA	1	1	2	1	08:00:00	3	1	1	5	Opportunistic	1	5
Magozi	14	1	54	2	1500000	1.5	31	2	VL	1	1	1	1	00:00:00	3	2	1	3	Poaching	0	1
Magozi	5	1	57	2	1500000	1.5	13	2	VL	1	0	1	1	11:00:00	3	2	1	5	Opportunistic	0	1
Magozi	5	1	50	2	1000000	1	50	2	VL	4	1	1	1	08:00:00	3	1	1	5	Opportunistic	0	1
Magozi	5	1	50	2	1000000	1	50	2	VL	4	1	1	1	08:00:00	3	1	1	5	Opportunistic	0	1
Magozi	4	1	57	2	2500000	2.5	41	2	VL	4	1	1	1	19:00:00	4	1	1	5	Opportunistic	1	5
Magozi	17	1	61	2	750000	0.75	42	2	VL	3	52	1	1	15:00:00	3	1	1	5	Livelihood	1	5
Luganga	5	1	45	2	20000	0.02	20	2	VL	3	52	1	1	10:00:00	3	1	1	3	Livelihood	1	2
Magozi	5	1	40	2	1500000	1.5	40	2	VL	4	52	12	1	20:00:00	3	2	1	5	Opportunistic	1	5
Magozi	5	1	52	2	800000	0.8	40	2	VL	1	52	1	1	17:00:00	3	1	1	1	Livelihood	1	5
Itunundu	5	1	75	2	300000	0.3	75	2	VL	3	52	12	1	09:00:00	4	1	1	5	Opportunistic	1	5
Itunundu	5	1	55	2	1740000	1.74	54	2	VL	3	52	12	1	10:00:00	3	1	1	5	Livelihood	0	1
Mafuluto	4	1	56	3	3000000	3	56	1	VL	4	1	2	1	09:00:00	3	1	1	5	Opportunistic	0	1
Imalilosongwe	17	1	75	2	3000000	3	13	2	VL	4	52	12	1	10:00:00	3	1	1	5	Livelihood	0	1
Imalilosongwe	17	1	42	2	1200000	1.2	13	2	PA	2	26	12	1	11:00:00	4	1	1	5	Livelihood	1	2
Imalilosongwe	17	1	30	2	1800000	1.8	13	2	PA	1	0	12	1	14:00:00	3	1	1	3	Livelihood	0	1
Mwanavala	17	1	69	2	1800000	1.8	44	2	VL	3	52	12	1	10:00:00	4	1	1	5	Livelihood	0	1
Mwanavala	17	1	30	2	3600000	3.6	33	2	PA	1	52	12	1	05:00:00	3	1	1	1	Livelihood	0	1
Imalilosongwe	17	1	46	2	6000000	6	14	2	VL	1	26	2	1	17:00:00	3	1	1	1	Livelihood	0	1
Imalilosongwe	18	1	61	1	10000000	10	30	1	VL	2	52	1	1	07:00:00	4	1	1	3	Livelihood	1	4
Mwanavala	17	1	67	2	5000000	5	12	2	PA	5	1	1	1	20:00:00	4	1	1	1	Livelihood	0	1
Magozi	5	1	57	2	900000	0.9	57	2	VL	5	1	1	1	06:00:00	3	2	1	6	Livelihood	1	5
Imalilosongwe	17	1	52	2	3600000	3.6	52	2	VL	2	52	12	1	06:00:00	4	2	1	3	Livelihood	0	1
Imalilosongwe	17	1	87	2	500000	0.5	87	1	VL	3	52	12	1	19:00:00	4	2	1	3	Livelihood	1	5
Igava	5	1	58	2	3240000	3.24	58	2	VL	2	52	1	1	17:00:00	3	2	1	3	Livelihood	1	2
Igava	5	1	69	2	2000000	2	60	2	VL	5	52	12	1	07:00:00	3	1	1	3	Livelihood	1	5
Igava	2	1	58	2	500000	0.5	3	2	VL	3	52	1	1	09:00:00	4	1	1	6	Livelihood	0	1
Igava	17	1	71	2	800000	0.8	50	1	PA	5	52	12	1	07:00:00	3	1	1	3	Livelihood	0	1
Igava	5	1	57	2	360000	0.36	57	2	VL	5	1	1	1	00:00:00	1	2	1	1	Livelihood	1	2
Igava	17	1	60	2	1800000	1.8	46	1	VL	2	26	1	1	00:00:00	4	1	1	5	Livelihood	1	2
Igava	5	1	60	2	2000000	2	49	1	VL	2	26	1	1	06:00:00	1	1	1	1	Livelihood	1	2
Igava	17	1	58	2	4000000	4	58	1	VL	2	26	1	1	08:00:00	1	2	1	5	Livelihood	0	1
Mwanavala	17	1	48	2	5000000	5	48	2	VL	2	1	1	1	08:00:00	4	2	1	1	Livelihood	0	1
Mkunywa	18	1	47	1	3600000	3.6	47	1	VL	3	1	2	1	09:00:00	1	2	1	6	Livelihood	1	1
Mkunywa	17	1	41	2	1800000	1.8	41	2	VL	2	1	1	1	07:00:00	4	2	1	5	Livelihood	0	1
Igava	5	1	70	2	3200000	3.2	61	2	VL	1	52	1	1	17:00:00	4	1	1	1	Livelihood	0	1
Igava	5	1	63	2	3200000	3.2	30	1	VL	5	52	2	1	13:00:00	3	2	1	6	Poaching	0	1
Igava	17	1	51	2	2000000	2	22	2	WMA	1	12	2	1	20:00:00	3	1	1	1	Livelihood	0	1
Mkunywa	5	1	41	2	5400000	5.4	41	2	WMA	1	12	2	1	14:00:00	3	1	1	6	Opportunistic	0	1
Mkunywa	5	1	62	2	3000000	3	62	2	WMA	1	1	2	1	07:00:00	3	1	1	6	Opportunistic	0	1
Igava	2	1	40	2	2400000	2.4	40	1	PA	1	52	12	1	10:00:00	4	1	1	5	Livelihood	0	1
Igava	2	1	50	2	3300000	3.3	33	2	PA	4	1	1	1	10:00:00	3	1	1	5	Opportunistic	1	2
Mkunywa	17	1	55	2	3000000	3	55	2	PA	4	26	12	1	10:00:00	3	1	1	2	Livelihood	1	2
Mwanavala	18	1	47	1	3000000	3	22	1	VL	3	1	12	1	11:00:00	4	1	1	3	Livelihood	1	2
Mkunywa	5	1	83	2	1200000	1.2	83	2	VL	4	1	12	1	14:00:00	3	1	1	5	Opportunistic	1	5
Mkunywa	2	1	65	2	25000000	25	55	2	VL	3	52	1	1	09:00:00	4	4	1	5	Livelihood	1	5
Mkunywa	2	1	76	2	800000	0.8	43	2	VL	3	1	1	1	08:00:00	3	1	1	5	Opportunistic	0	1
Mkunywa	5	0	90	2	1000000	1	90	2	VL	4	1	1	1	11:00:00	4	4	1	5	Opportunistic	1	5
Mkunywa	2	1	87	2	500000	0.5	60	2	VL	4	52	1	1	08:00:00	4	2	1	5	Livelihood	1	5
Magozi	4	1	55	2	2400000	2.4	41	2	VL	5	52	12	1	10:00:00	4	1	1	5	Opportunistic	0	1
Magozi	4	1	52	2	2040000	2.04	52	2	VL	4	0	1	1	10:00:00	3	1	1	5	Opportunistic	1	2
Magozi	4	1	78	2	2100000	2.1	70	2	VL	3	52	12	1	08:00:00	3	1	1	5	Livelihood	1	2
Kitisi	1	1	54	3	3600000	3.6	13	1	VL	3	24	12	1	10:00:00	3	4	1	3	Livelihood	0	1
Kitisi	5	1	70	1	1380000	1.38	50	1	VL	3	1	12	1	08:00:00	4	1	1	3	Livelihood	0	1

## Sheet: Perception
Village	Tribe	Gender	Age	Occupation	Income	Residence	Education	Beliefs	Important	Myths	Why_exist	Demanded_products	Threats	Actions_taken	Why_threat	Actions_needed	Specific_action	Responsible	Why_responsible
Tungamalenga	Bena	Male	34	Agropastoralist	1050000	17	Primary	Business opportunity	Used to protect business	I don't know	I dont know	Scales	None	No action have been taken to conserve pangolin	I don't know	Conduct more enforcement	I don't know	The government and all citizens	All wild resources are governed by them
Tungamalenga	Maasai	Male	32	Pastoralist	180000	32	Primary	Business opportunity	blessing and success	pangolin are signs of good luck and bad luck as well	Inherited believes from the elders	I don't know	None	No action have been taken to conserve pangolin	I don't know	Provide conservation education on pangolin	Law enforcement	The government and all citizens	I don't know
Tungamalenga	Maasai	Male	32	Pastoralist	4200000	32	Secondary	Business opportunity	Used to protect business	pangolin are signs of good luck and bad luck as well	I dont know	I don't know	Deforestation	I don't know	Anthropogenic activities and habitat destruction	Conduct pangolin awareness compaign	Law enforcement	All community members and any other individual	Animal belongs to us and we are close to the NP
Tungamalenga	Maasai	Male	32	Pastoralist	4200000	32	Secondary	Business opportunity	Used to protect business	pangolin are signs of good luck and bad luck as well	I dont know	I don't know	Deforestation	I don't know	Anthropogenic activities and habitat destruction	Conduct pangolin awareness compaign	Law enforcement	All community members and any other individual	Animal belongs to us and we are close to the NP
Tungamalenga	Maasai	Male	60	Pastoralist	200000	10	Informal	None	I don't know	I don't know	I dont know	I don't know	None	No action have been taken to conserve pangolin	I don't know	Conduct more research on pangolins	I don't know	The government and all citizens	All wild resources are governed by them
Tungamalenga	Maasai	Male	45	Pastoralist	2000000	26	Informal	Business opportunity	Used for predictions( weather,crops,dangerous)	I don't know	Inherited believes from the elders	I don't know	Deforestation	No action have been taken to conserve pangolin	Poverty and low of income	Provide conservation education on pangolin	I don't know	All community members and any other individual	All wild resources are governed by them
Tungamalenga	Hehe	Male	28	Crop cultivator	800000	28	Secondary	Blessed animal	Source of revenue through tourist	I don't know	Low level of education	I don't know	Increased traditional and cultural demand	No action have been taken to conserve pangolin	Ignorancy and lack of conservation education or awareness	Conduct pangolin awareness compaign	Conservation education	TANAPA and other conservation projects	All wild resources are governed by them
Tungamalenga	Maasai	Male	27	Pastoralist	1000000	27	Primary	Blessed animal	Protects and saves from various problems	pangolin are signs of good luck and bad luck as well	I dont know	I don't know	None	I don't know	I don't know	Habitat conservation	Conservation education	TANAPA and other conservation projects	Animal belongs to us and we are close to the NP
Kitisi	Hehe	Male	31	Crop cultivator	2000000	20	Primary	Goodluck and rainfall prediction	Used for predictions( weather,crops,dangerous)	pangolin are signs of good luck and bad luck as well	Inherited believes from the elders	Scales	Wildfire	I don't know	Demographic pressure increase hence increase demand of pangolin	Provide conservation education on pangolin	Conservation education	All community members and any other individual	Animal belongs to us and we are close to the NP
Kitisi	Hehe	Male	29	Crop cultivator	400000	29	Secondary	Goodluck and rainfall prediction	Used for predictions( weather,crops,dangerous)	I don't know	I dont know	I don't know	I don't know	I don't know	I don't know	I don't know	I don't know	All community members and any other individual	They have authority, resources, power and expert
Kitisi	Hehe	Male	40	Crop cultivator	2000000	30	Informal	Business opportunity	Used for predictions( weather,crops,dangerous)	Used as a source of meat	Inherited believes from the elders	I don't know	Poaching, Illegal trade	I don't know	Demographic pressure increase hence increase demand of pangolin	Habitat conservation	Conservation education	Ministry of natural resources and tourism	They have authority, resources, power and expert
Kitisi	Hehe	Male	40	Crop cultivator	2000000	30	Informal	Business opportunity	Used for predictions( weather,crops,dangerous)	Used as a source of meat	Inherited believes from the elders	I don't know	Poaching, Illegal trade	I don't know	Demographic pressure increase hence increase demand of pangolin	Habitat conservation	Conservation education	Ministry of natural resources and tourism	They have authority, resources, power and expert
Kitisi	Hehe	Male	23	Crop cultivator	1000000	23	Primary	Predictor of good and bad	blessing and success	Used for traditional belives/purpose, traditional healers and witchdoctors to protect and heal people	Inherited believes from the elders	Scales	Environmental degradation	I don't know	Ignorancy and lack of conservation education or awareness	Conduct pangolin awareness compaign	Conservation education	All community members and any other individual	Animal belongs to us and we are close to the NP
Kitisi	Hehe	Male	23	Crop cultivator	1000000	23	Primary	Predictor of good and bad	blessing and success	Used for traditional belives/purpose, traditional healers and witchdoctors to protect and heal people	Inherited believes from the elders	Scales	Environmental degradation	I don't know	Ignorancy and lack of conservation education or awareness	Conduct pangolin awareness compaign	Conservation education	All community members and any other individual	Animal belongs to us and we are close to the NP
Kitisi	Hehe	Male	23	Crop cultivator	1000000	23	Primary	Predictor of good and bad	blessing and success	Used for traditional belives/purpose, traditional healers and witchdoctors to protect and heal people	Inherited believes from the elders	Scales	Environmental degradation	I don't know	Ignorancy and lack of conservation education or awareness	Conduct pangolin awareness compaign	Conservation education	All community members and any other individual	Animal belongs to us and we are close to the NP
Tungamalenga	Bena	Male	52	Agropastoralist	4500000	20	Informal	None	I don't know	I don't know	I dont know	I don't know	I don't know	I don't know	I don't know	I don't know	I don't know	I don't know	I don't know
Tungamalenga	Bena	Male	27	Agropastoralist	3300000	27	Secondary	Have many medical use	Medicinal use (pregnant womens,inagricultural farms,livestock protection)	Used as medicine example pangolin scale and stool used to treat childrens with convulsions, and also its body fats are used in agriculture. Its also used to improve reproductive health to both male and female.	I dont know	Scales	I don't know	I don't know	I don't know	Conduct more enforcement	Conservation education	Wildlife officers, Rangers and VGS	All wild resources are governed by them
Kitisi	Hehe	Male	55	Crop cultivator	1200000	54	Primary	Protect and increase livestock	Used for predictions( weather,crops,dangerous)	Used for traditional belives/purpose, traditional healers and witchdoctors to protect and heal people	Don't exist today	I don't know	I don't know	No action have been taken to conserve pangolin	I don't know	Provide conservation education on pangolin	I don't know	All community members and any other individual	All wild resources are governed by them
Kitisi	Hehe	Male	30	Crop cultivator	300000	30	Informal	Blessed animal	Medicinal use (pregnant womens,inagricultural farms,livestock protection)	Used for traditional belives/purpose, traditional healers and witchdoctors to protect and heal people	Low level of education	Scales	Deforestation	I don't know	I don't know	I don't know	I don't know	All community members and any other individual	All wild resources are governed by them
Kitisi	Hehe	Male	16	Crop cultivator	1645000	16	Primary	Blessed animal	I don't know	I don't know	Don't exist today	I don't know	None	I don't know	I don't know	Conduct pangolin awareness compaign	I don't know	The government and all citizens	They have authority, resources, power and expert
Kitisi	Hehe	Male	37	Crop cultivator	500000	37	Secondary	Blessed animal	Medicinal use (pregnant womens,inagricultural farms,livestock protection)	Used for traditional belives/purpose, traditional healers and witchdoctors to protect and heal people	I dont know	Scales	Increased traditional and cultural demand	I don't know	I don't know	Habitat conservation	I don't know	All community members and any other individual	Animal belongs to us and we are close to the NP
Idodi	Hehe	Male	29	Agropastoralist	3900000	15	Primary	Blessed animal	Medicinal use (pregnant womens,inagricultural farms,livestock protection)	Used for traditional belives/purpose, traditional healers and witchdoctors to protect and heal people	Don't exist today	I don't know	Lack of conservation education about pangolin	No action have been taken to conserve pangolin	I don't know	I don't know	I don't know	Wildlife officers, Rangers and VGS	All wild resources are governed by them
Kitisi	Hehe	Male	38	Crop cultivator	1000000	37	Informal	Business opportunity	Used for rituals and sacred	Used for traditional belives/purpose, traditional healers and witchdoctors to protect and heal people	I dont know	I don't know	I don't know	I don't know	I don't know	I don't know	I don't know	The government and all citizens	I don't know
Kitisi	Hehe	Male	54	Agropastoralist	3000000	38	Primary	Goodluck and rainfall prediction	Used for predictions( weather,crops,dangerous)	pangolin are signs of good luck and bad luck as well	Inherited believes from the elders	I don't know	Deforestation	No action have been taken to conserve pangolin	Ignorancy and lack of conservation education or awareness	Provide conservation education on pangolin	Conservation education	All community members and any other individual	They have authority, resources, power and expert
Kitisi	Barabaig	Male	45	Pastoralist	3000000	46	Informal	Protect and increase livestock	Protects and saves from various problems	Used for traditional belives/purpose, traditional healers and witchdoctors to protect and heal people	Inherited believes from the elders	Scales	Deforestation	I don't know	Demographic pressure increase hence increase demand of pangolin	Conduct pangolin awareness compaign	Conservation education	All community members and any other individual	All wild resources are governed by them
Mapogoro	Barabaig	Male	56	Pastoralist	2000000	34	Informal	Help to solve problems	I don't know	I don't know	I dont know	I don't know	Increased traditional and cultural demand	I don't know	Anthropogenic activities and habitat destruction	Provide conservation education on pangolin	I don't know	All community members and any other individual	They have authority, resources, power and expert
Mapogoro	Barabaig	Male	32	Pastoralist	2000000	16	Informal	Have many medical use	I don't know	pangolin are signs of good luck and bad luck as well	I dont know	I don't know	None	I don't know	I don't know	Provide conservation education on pangolin	Conservation education	The government and all citizens	I don't know
Kitisi	Hehe	Male	31	Crop cultivator	900000	31	Primary	None	I don't know	I don't know	Inherited believes from the elders	I don't know	Deforestation	No action have been taken to conserve pangolin	Anthropogenic activities and habitat destruction	Provide conservation education on pangolin	I don't know	None	I don't know
Kitisi	Hehe	Male	61	Crop cultivator	1800000	40	Informal	Predictor of good and bad	I don't know	Predicting the future conditions example weather condition such as rainfall	Inherited believes from the elders	Scales	'Encroachment (Agriculture/Overgrazing)	No action have been taken to conserve pangolin	Ignorancy and lack of conservation education or awareness	I don't know	I don't know	The government and all citizens	All wild resources are governed by them
Kitisi	Hehe	Male	61	Crop cultivator	540000	35	Primary	Goodluck and rainfall prediction	Used for predictions( weather,crops,dangerous)	I don't know	Inherited believes from the elders	Scales	Population increase	No action have been taken to conserve pangolin	Anthropogenic activities and habitat destruction	Provide conservation education on pangolin	Conservation education	The government and all citizens	They have authority, resources, power and expert
Kitisi	Hehe	Male	60	Crop cultivator	250000	35	Informal	Blessed animal	Used for predictions( weather,crops,dangerous)	I don't know	Inherited believes from the elders	Scales	Environmental degradation	No action have been taken to conserve pangolin	Ignorancy and lack of conservation education or awareness	I don't know	I don't know	I don't know	Animal belongs to us and we are close to the NP
Kitisi	Maasai	Male	30	Pastoralist	1500000	13	Informal	Blessed animal	blessing and success	pangolin are signs of good luck and bad luck as well	Inherited believes from the elders	Scales	Environmental degradation	I don't know	Anthropogenic activities and habitat destruction	Conduct more research on pangolins	Law enforcement	The government and all citizens	Animal belongs to us and we are close to the NP
Kitisi	Maasai	Female	30	Pastoralist	2000000	12	Informal	Business opportunity	blessing and success	They brings blessings	I dont know	I don't know	Population increase	No action have been taken to conserve pangolin	Demographic pressure increase hence increase demand of pangolin	Conduct pangolin awareness compaign	Conservation education	The government and all citizens	All wild resources are governed by them
Kitisi	Hehe	Male	28	Crop cultivator	240000	28	Primary	None	I don't know	I don't know	I dont know	I don't know	Deforestation	Government enforces laws and regulation	Ignorancy and lack of conservation education or awareness	I don't know	I don't know	The government and all citizens	All wild resources are governed by them
Kitisi	Hehe	Male	34	Crop cultivator	500000	15	Primary	Goodluck and rainfall prediction	Source of revenue through tourist	Used for traditional belives/purpose, traditional healers and witchdoctors to protect and heal people	Inherited believes from the elders	I don't know	None	No action have been taken to conserve pangolin	Demographic pressure increase hence increase demand of pangolin	Conduct more research on pangolins	Law enforcement	All community members and any other individual	All wild resources are governed by them
Kitisi	Hehe	Male	50	Crop cultivator	1000000	16	Primary	Goodluck and rainfall prediction	Medicinal use (pregnant womens,inagricultural farms,livestock protection)	Used as medicine example pangolin scale and stool used to treat childrens with convulsions, and also its body fats are used in agriculture. Its also used to improve reproductive health to both male and female.	I dont know	I don't know	I don't know	Government enforces laws and regulation	I don't know	Conduct more research on pangolins	Conservation education	The government and all citizens	They have authority, resources, power and expert
Kitisi	Hehe	Male	28	Crop cultivator	800000	24	Primary	Business opportunity	Used for predictions( weather,crops,dangerous)	pangolin are signs of good luck and bad luck as well	I dont know	I don't know	Increased traditional and cultural demand	I don't know	Demographic pressure increase hence increase demand of pangolin	Conduct pangolin awareness compaign	Conservation education	TANAPA and other conservation projects	They have authority, resources, power and expert
Kitisi	Hehe	Male	28	Crop cultivator	700000	28	Primary	Have many medical use	Medicinal use (pregnant womens,inagricultural farms,livestock protection)	pangolin are signs of good luck and bad luck as well	I dont know	I don't know	Increased traditional and cultural demand	No action have been taken to conserve pangolin	Demographic pressure increase hence increase demand of pangolin	Habitat conservation	Conservation incentives	The government and all citizens	Responsible for law enforcement
Idodi	Barabaig	Male	32	Pastoralist	1000000	25	Tertiary	Goodluck and rainfall prediction	Medicinal use (pregnant womens,inagricultural farms,livestock protection)	I don't know	I dont know	I don't know	Increased traditional and cultural demand	No action have been taken to conserve pangolin	Anthropogenic activities and habitat destruction	Habitat conservation	Law enforcement	Wildlife officers, Rangers and VGS	All wild resources are governed by them
Mahuninga	Hehe	Male	60	Crop cultivator	1000000	40	Primary	Goodluck and rainfall prediction	Used for predictions( weather,crops,dangerous)	Predicting the future conditions example weather condition such as rainfall	Inherited believes from the elders	I don't know	Deforestation	After conducting rituals and sacred we return them to the park	Climate change	Take in different places and put them in zoos	Law enforcement	The government and all citizens	Animal belongs to us and we are close to the NP
Mahuninga	Hehe	Male	66	Traditional healer	1500000	50	Primary	Have many medical use	Used for predictions( weather,crops,dangerous)	Used for traditional belives/purpose, traditional healers and witchdoctors to protect and heal people	Inherited believes from the elders	Scales	Deforestation	I don't know	Climate change	Conduct pangolin awareness compaign	Conservation education	All community members and any other individual	Animal belongs to us and we are close to the NP
Mahuninga	Hehe	Male	50	Crop cultivator	2000000	30	Primary	Goodluck and rainfall prediction	Used to protect business	pangolin are signs of good luck and bad luck as well	Low level of education	I don't know	Fire	Burn it	I don't know	Provide conservation education on pangolin	Conservation education	All community members and any other individual	I don't know
Mahuninga	Hehe	Male	63	Crop cultivator	3000000	40	Primary	Goodluck and rainfall prediction	Used for predictions( weather,crops,dangerous)	Predicting the future conditions example weather condition such as rainfall	Inherited believes from the elders	Scales	Deforestation	I don't know	Anthropogenic activities and habitat destruction	Provide conservation education on pangolin	Conservation education	All community members and any other individual	I don't know
Mahuninga	Maasai	Male	37	Pastoralist	3000000	37	Primary	Protect and increase livestock	blessing and success	Used as medicine example pangolin scale and stool used to treat childrens with convulsions, and also its body fats are used in agriculture. Its also used to improve reproductive health to both male and female.	Inherited believes from the elders	I don't know	I don't know	I don't know	I don't know	I don't know	I don't know	The government and all citizens	All wild resources are governed by them
Mahuninga	Hehe	Male	44	Crop cultivator	1000000	30	Primary	Business opportunity	blessing and success	Used as medicine example pangolin scale and stool used to treat childrens with convulsions, and also its body fats are used in agriculture. Its also used to improve reproductive health to both male and female.	Inherited believes from the elders	Scales	Poaching, Illegal trade	I don't know	Demographic pressure increase hence increase demand of pangolin	Conduct pangolin awareness compaign	Conservation education	All community members and any other individual	They have authority, resources, power and expert
Mahuninga	Barabaig	Male	42	Pastoralist	2000000	6	Informal	Protect and increase livestock	blessing and success	They brings blessings	I dont know	I don't know	I don't know	I don't know	I don't know	I don't know	I don't know	The government and all citizens	They have authority, resources, power and expert
Mahuninga	Sangu	Male	59	Crop cultivator	2000000	34	Primary	Business opportunity	Used to protect business	I don't know	I dont know	I don't know	None	I don't know	I don't know	I don't know	I don't know	None	I don't know
Mahuninga	Maasai	Male	57	Pastoralist	2000000	40	Primary	Blessed animal	blessing and success	Predicting the future conditions example weather condition such as rainfall	Inherited believes from the elders	I don't know	I don't know	I don't know	I don't know	I don't know	I don't know	All community members and any other individual	I don't know
Makifu	Hehe	Male	45	Crop cultivator	2000000	22	Primary	Business opportunity	blessing and success	Predicting the future conditions example weather condition such as rainfall	I dont know	I don't know	I don't know	I don't know	I don't know	Provide conservation education on pangolin	Conservation education	The government and all citizens	They have authority, resources, power and expert
Makifu	Bena	Male	47	Crop cultivator	420000	20	Informal	Business opportunity	Used for rituals and sacred	Predicting the future conditions example weather condition such as rainfall	I dont know	I don't know	Increased traditional and cultural demand	No action have been taken to conserve pangolin	Ignorancy and lack of conservation education or awareness	Provide conservation education on pangolin	I don't know	All community members and any other individual	I don't know
Makifu	Bena	Male	27	Pastoralist	3600000	27	Secondary	Protect and increase livestock	I don't know	Used as medicine example pangolin scale and stool used to treat childrens with convulsions, and also its body fats are used in agriculture. Its also used to improve reproductive health to both male and female.	I dont know	I don't know	Deforestation	No action have been taken to conserve pangolin	Ignorancy and lack of conservation education or awareness	Provide conservation education on pangolin	Conservation incentives	All community members and any other individual	I don't know
Makifu	Maasai	Male	45	Agropastoralist	2400000	45	Primary	Business opportunity	I don't know	I don't know	I dont know	I don't know	Lack of conservation education about pangolin	I don't know	I don't know	Provide conservation education on pangolin	I don't know	All community members and any other individual	All wild resources are governed by them
Mahuninga	Hehe	Male	55	Crop cultivator	1200000	55	Primary	Business opportunity	I don't know	Predicting the future conditions example weather condition such as rainfall	Inherited believes from the elders	I don't know	I don't know	I don't know	I don't know	Community involvemnet in pangolin conservation	Law enforcement	The government and all citizens	I don't know
Mahuninga	Hehe	Male	58	Crop cultivator	1000000	50	Tertiary	Protect and increase livestock	Used for rituals and sacred	Predicting the future conditions example weather condition such as rainfall	Inherited believes from the elders	Scales	Environmental degradation	Government enforces laws and regulation	Anthropogenic activities and habitat destruction	Provide conservation education on pangolin	Law enforcement	All community members and any other individual	I don't know
Mahuninga	Hehe	Male	79	Crop cultivator	200000	18	Primary	Business opportunity	I don't know	They brings blessings	Inherited believes from the elders	Scales	Fire	Government enforces laws and regulation	Ignorancy and lack of conservation education or awareness	Conduct pangolin awareness compaign	I don't know	The government and all citizens	Animal belongs to us and we are close to the NP
Mahuninga	Hehe	Male	79	Crop cultivator	200000	18	Primary	Business opportunity	I don't know	They brings blessings	Inherited believes from the elders	Scales	Fire	Government enforces laws and regulation	Ignorancy and lack of conservation education or awareness	Conduct pangolin awareness compaign	I don't know	The government and all citizens	Animal belongs to us and we are close to the NP
Makifu	Bena	Male	77	Crop cultivator	180000	63	Primary	Goodluck and rainfall prediction	I don't know	Used as medicine example pangolin scale and stool used to treat childrens with convulsions, and also its body fats are used in agriculture. Its also used to improve reproductive health to both male and female.	Inherited believes from the elders	I don't know	Wildfire	No action have been taken to conserve pangolin	Anthropogenic activities and habitat destruction	I don't know	I don't know	The government and all citizens	I don't know
Makifu	Bena	Male	77	Crop cultivator	180000	63	Primary	Goodluck and rainfall prediction	I don't know	Used as medicine example pangolin scale and stool used to treat childrens with convulsions, and also its body fats are used in agriculture. Its also used to improve reproductive health to both male and female.	Inherited believes from the elders	I don't know	Wildfire	No action have been taken to conserve pangolin	Anthropogenic activities and habitat destruction	I don't know	I don't know	The government and all citizens	I don't know
Makifu	Maasai	Male	36	Pastoralist	3200000	5	Primary	Business opportunity	I don't know	I don't know	I dont know	I don't know	Climate change	No action have been taken to conserve pangolin	Climate change	Community involvemnet in pangolin conservation	Conservation education	All community members and any other individual	Animal belongs to us and we are close to the NP
Makifu	Maasai	Male	54	Pastoralist	2000000	54	Informal	None	I don't know	Pangolin scales used as protection agains evils and dangerous animals example Lions and Snakes.	Inherited believes from the elders	I don't know	Fire	No action have been taken to conserve pangolin	Ignorancy and lack of conservation education or awareness	Provide conservation education on pangolin	I don't know	All community members and any other individual	All wild resources are governed by them
Makifu	Maasai	Male	52	Pastoralist	2000000	52	Informal	Protect and increase livestock	Used to protect business	Used as medicine example pangolin scale and stool used to treat childrens with convulsions, and also its body fats are used in agriculture. Its also used to improve reproductive health to both male and female.	Inherited believes from the elders	I don't know	'Encroachment (Agriculture/Overgrazing)	No action have been taken to conserve pangolin	Poverty and low of income	Provide conservation education on pangolin	Law enforcement	The government and all citizens	They have authority, resources, power and expert
Mahuninga	Hehe	Male	65	Crop cultivator	1000000	65	Primary	Goodluck and rainfall prediction	Protects and saves from various problems	It is a miracle animal that it can disappers regardless of how you protect it	Inherited believes from the elders	I don't know	Increased traditional and cultural demand	No action have been taken to conserve pangolin	Anthropogenic activities and habitat destruction	Habitat conservation	Law enforcement	The government and all citizens	All wild resources are governed by them
Mahuninga	Hehe	Male	67	Crop cultivator	600000	47	Primary	Blessed animal	Used for predictions( weather,crops,dangerous)	pangolin are signs of good luck and bad luck as well	Inherited believes from the elders	I don't know	Increased traditional and cultural demand	Just leave them when found	Anthropogenic activities and habitat destruction	Habitat conservation	Conservation education	The government and all citizens	All wild resources are governed by them
Mahuninga	Hehe	Female	53	Crop cultivator	1000000	25	Primary	Predictor of good and bad	Used for predictions( weather,crops,dangerous)	pangolin are signs of good luck and bad luck as well	I dont know	Whole pangolin	Increased traditional and cultural demand	After conducting rituals and sacred we return them to the park	Anthropogenic activities and habitat destruction	Provide conservation education on pangolin	Conservation education	TANAPA and other conservation projects	They have authority, resources, power and expert
Mahuninga	Hehe	Male	56	Crop cultivator	800000	40	Primary	Blessed animal	Used for predictions( weather,crops,dangerous)	pangolin are signs of good luck and bad luck as well	I dont know	I don't know	Deforestation	I don't know	Poor management practices	Provide conservation education on pangolin	Conservation education	The government and all citizens	All wild resources are governed by them
Makifu	Hehe	Male	52	Crop cultivator	500000	22	Primary	Goodluck and rainfall prediction	blessing and success	Used for traditional belives/purpose, traditional healers and witchdoctors to protect and heal people	Inherited believes from the elders	I don't know	I don't know	No action have been taken to conserve pangolin	I don't know	Conduct more research on pangolins	I don't know	None	I don't know
Makifu	Gogo	Male	43	Pastoralist	1000000	30	Primary	Blessed animal	Used for predictions( weather,crops,dangerous)	Predicting the future conditions example weather condition such as rainfall	Inherited believes from the elders	I don't know	I don't know	Government enforces laws and regulation	Anthropogenic activities and habitat destruction	Conduct pangolin awareness compaign	Conservation education	TANAPA and other conservation projects	All wild resources are governed by them
Makifu	Maasai	Male	34	Pastoralist	1500000	28	Primary	Business opportunity	Used for predictions( weather,crops,dangerous)	pangolin are signs of good luck and bad luck as well	Low level of education	I don't know	Increased traditional and cultural demand	No action have been taken to conserve pangolin	Anthropogenic activities and habitat destruction	Habitat conservation	Law enforcement	All community members and any other individual	Animal belongs to us and we are close to the NP
Makifu	Hehe	Male	55	Crop cultivator	800000	22	Primary	Goodluck and rainfall prediction	Protects and saves from various problems	Used as medicine example pangolin scale and stool used to treat childrens with convulsions, and also its body fats are used in agriculture. Its also used to improve reproductive health to both male and female.	Inherited believes from the elders	I don't know	Deforestation	After conducting rituals and sacred we return them to the park	Anthropogenic activities and habitat destruction	Conduct more research on pangolins	Law enforcement	The government and all citizens	All wild resources are governed by them
Makifu	Hehe	Male	35	Crop cultivator	1500000	21	Primary	Predictor of good and bad	Used for rituals and sacred	pangolin are signs of good luck and bad luck as well	Inherited believes from the elders	I don't know	None	No action have been taken to conserve pangolin	Because people are not killing them	Provide conservation education on pangolin	Conservation education	Ministry of natural resources and tourism	All wild resources are governed by them
Makifu	Hehe	Male	54	Crop cultivator	700000	40	Primary	Goodluck and rainfall prediction	Used for predictions( weather,crops,dangerous)	pangolin are signs of good luck and bad luck as well	Inherited believes from the elders	I don't know	None	No action have been taken to conserve pangolin	I don't know	Provide conservation education on pangolin	Conservation education	Wildlife officers, Rangers and VGS	They have authority, resources, power and expert
Makifu	Bena	Male	56	Crop cultivator	1020000	32	Primary	None	I don't know	Used as medicine example pangolin scale and stool used to treat childrens with convulsions, and also its body fats are used in agriculture. Its also used to improve reproductive health to both male and female.	Inherited believes from the elders	I don't know	Environmental degradation	No action have been taken to conserve pangolin	Ignorancy and lack of conservation education or awareness	Community involvemnet in pangolin conservation	Conservation education	The government and all citizens	All wild resources are governed by them
Makifu	Bena	Male	57	Crop cultivator	720000	57	Primary	Help to solve problems	I don't know	Predicting the future conditions example weather condition such as rainfall	Inherited believes from the elders	I don't know	None	No action have been taken to conserve pangolin	I don't know	Provide conservation education on pangolin	Conservation education	The government and all citizens	All wild resources are governed by them
Makifu	Hehe	Male	89	Crop cultivator	500000	45	Informal	Business opportunity	I don't know	pangolin are signs of good luck and bad luck as well	I dont know	Scales	None	No action have been taken to conserve pangolin	I don't know	Good policy for pangolin conservation	I don't know	Ministry of natural resources and tourism	All wild resources are governed by them
Makifu	Hehe	Male	42	Crop cultivator	3094000	42	Primary	Have many medical use	Medicinal use (pregnant womens,inagricultural farms,livestock protection)	Predicting the future conditions example weather condition such as rainfall	I dont know	Scales	Poaching, Illegal trade	I don't know	Anthropogenic activities and habitat destruction	Conduct more enforcement	I don't know	The government and all citizens	All wild resources are governed by them
Makifu	Hehe	Male	60	Crop cultivator	420000	10	Primary	Have many medical use	Used for rituals and sacred	Predicting the future conditions example weather condition such as rainfall	Inherited believes from the elders	Scales	Deforestation	I don't know	I don't know	Good policy for pangolin conservation	Law enforcement	The government and all citizens	All wild resources are governed by them
Mahuninga	Hehe	Male	38	Crop cultivator	1000000	6	Primary	Goodluck and rainfall prediction	I don't know	Used as medicine example pangolin scale and stool used to treat childrens with convulsions, and also its body fats are used in agriculture. Its also used to improve reproductive health to both male and female.	I dont know	I don't know	Deforestation	No action have been taken to conserve pangolin	Ignorancy and lack of conservation education or awareness	Provide conservation education on pangolin	Conservation incentives	All community members and any other individual	I don't know
Kitisi	Hehe	Male	29	Crop cultivator	240000	29	Primary	Business opportunity	Source of revenue through tourist	I don't know	I dont know	I don't know	Increased traditional and cultural demand	No action have been taken to conserve pangolin	I don't know	Provide conservation education on pangolin	I don't know	The government and all citizens	All wild resources are governed by them
Kitisi	Sangu	Male	82	Crop cultivator	300000	57	Primary	Have many medical use	Medicinal use (pregnant womens,inagricultural farms,livestock protection)	They brings blessings	Inherited believes from the elders	Scales	Increased traditional and cultural demand	I don't know	I don't know	Conduct more enforcement	Law enforcement	The government and all citizens	All wild resources are governed by them
Kitisi	Hehe	Male	74	Crop cultivator	320000	57	Primary	Predictor of good and bad	Medicinal use (pregnant womens,inagricultural farms,livestock protection)	Predicting the future conditions example weather condition such as rainfall	I dont know	Whole pangolin	I don't know	I don't know	I don't know	Conduct more enforcement	Law enforcement	The government and all citizens	All wild resources are governed by them
Mapogoro	Maasai	Male	56	Pastoralist	20000000	35	Primary	Protection agaist evil	Medicinal use (pregnant womens,inagricultural farms,livestock protection)	They brings blessings	Inherited believes from the elders	I don't know	Deforestation	I don't know	Demographic pressure increase hence increase demand of pangolin	Conduct more enforcement	Conservation education	The government and all citizens	All wild resources are governed by them
Kitisi	Barabaig	Male	70	Pastoralist	2000000	18	Informal	None	I don't know	They brings blessings	Inherited believes from the elders	Scales	Poaching, Illegal trade	Just leave them when found	Poverty and low of income	Community involvemnet in pangolin conservation	Law enforcement	The government and all citizens	All wild resources are governed by them
Kitisi	Hehe	Male	46	Crop cultivator	1400000	18	Primary	Protection agaist evil	Used to protect business	Used for traditional belives/purpose, traditional healers and witchdoctors to protect and heal people	Inherited believes from the elders	Scales	I don't know	I don't know	I don't know	Provide conservation education on pangolin	Law enforcement	All community members and any other individual	All wild resources are governed by them
Kitisi	Hehe	Male	62	Crop cultivator	250000	62	Informal	Goodluck and rainfall prediction	blessing and success	Predicting the future conditions example weather condition such as rainfall	I dont know	Scales	I don't know	I don't know	I don't know	Conduct more enforcement	I don't know	The government and all citizens	They have authority, resources, power and expert
Mapogoro	Hehe	Male	80	Crop cultivator	120000	80	Informal	Protection agaist evil	Protects and saves from various problems	I don't know	Inherited believes from the elders	I don't know	Environmental degradation	No action have been taken to conserve pangolin	Ignorancy and lack of conservation education or awareness	Provide conservation education on pangolin	Conservation education	The government and all citizens	I don't know
Kitisi	Hehe	Female	70	Crop cultivator	2000000	30	Informal	Have many medical use	blessing and success	Used as medicine example pangolin scale and stool used to treat childrens with convulsions, and also its body fats are used in agriculture. Its also used to improve reproductive health to both male and female.	Inherited believes from the elders	Scales	I don't know	I don't know	Ignorancy and lack of conservation education or awareness	Provide conservation education on pangolin	Conservation education	All community members and any other individual	I don't know
Kitisi	Hehe	Male	53	Crop cultivator	2000000	23	Primary	Help to solve problems	blessing and success	Used for traditional belives/purpose, traditional healers and witchdoctors to protect and heal people	Inherited believes from the elders	Scales	I don't know	No action have been taken to conserve pangolin	I don't know	I don't know	I don't know	All community members and any other individual	I don't know
Kitisi	Mbulu	Male	45	Pastoralist	1000000	22	Primary	Protection agaist evil	Source of revenue through tourist	pangolin are signs of good luck and bad luck as well	I dont know	Scales	None	No action have been taken to conserve pangolin	I don't know	I don't know	I don't know	The government and all citizens	I don't know
Kitisi	Barabaig	Male	57	Pastoralist	3000000	20	Informal	Have many medical use	Used for predictions( weather,crops,dangerous)	pangolin are signs of good luck and bad luck as well	Inherited believes from the elders	Scales	I don't know	I don't know	I don't know	Provide conservation education on pangolin	Conservation education	The government and all citizens	They have authority, resources, power and expert
Mapogoro	Hehe	Male	60	Crop cultivator	2000000	20	Primary	Goodluck and rainfall prediction	Used for predictions( weather,crops,dangerous)	Predicting the future conditions example weather condition such as rainfall	Inherited believes from the elders	I don't know	Poaching, Illegal trade	I don't know	Demographic pressure increase hence increase demand of pangolin	Conduct pangolin awareness compaign	Law enforcement	All community members and any other individual	They have authority, resources, power and expert
Mapogoro	Maasai	Male	53	Pastoralist	2000000	20	Primary	Blessed animal	Used for rituals and sacred	Predicting the future conditions example weather condition such as rainfall	Inherited believes from the elders	I don't know	None	I don't know	I don't know	Provide conservation education on pangolin	Conservation education	The government and all citizens	I don't know
Mapogoro	Maasai	Male	35	Pastoralist	2000000	23	Primary	Protection agaist evil	blessing and success	They brings blessings	I dont know	I don't know	None	I don't know	I don't know	I don't know	I don't know	I don't know	I don't know
Mahuninga	Hehe	Male	43	Crop cultivator	600000	40	Primary	Protect and increase livestock	Used for predictions( weather,crops,dangerous)	Used for traditional belives/purpose, traditional healers and witchdoctors to protect and heal people	Low level of education	I don't know	I don't know	Taken by governmnet officials to the park	I don't know	Provide conservation education on pangolin	I don't know	All community members and any other individual	Animal belongs to us and we are close to the NP
Mahuninga	Hehe	Male	73	Crop cultivator	600000	40	Secondary	Protection agaist evil	blessing and success	They brings blessings	Inherited believes from the elders	I don't know	I don't know	No action have been taken to conserve pangolin	I don't know	Habitat conservation	Law enforcement	The government and all citizens	They have authority, resources, power and expert
Mahuninga	Hehe	Male	61	Crop cultivator	1200000	60	Primary	Protection agaist evil	Medicinal use (pregnant womens,inagricultural farms,livestock protection)	Used as medicine example pangolin scale and stool used to treat childrens with convulsions, and also its body fats are used in agriculture. Its also used to improve reproductive health to both male and female.	Low level of education	I don't know	I don't know	No action have been taken to conserve pangolin	I don't know	Conduct more research on pangolins	I don't know	All community members and any other individual	Animal belongs to us and we are close to the NP
Mahuninga	Hehe	Male	53	Crop cultivator	300000	21	Primary	Goodluck and rainfall prediction	blessing and success	I don't know	Low level of education	I don't know	I don't know	I don't know	I don't know	Provide conservation education on pangolin	Conservation education	Wildlife officers, Rangers and VGS	They have authority, resources, power and expert
Mahuninga	Hehe	Male	32	Crop cultivator	1200000	32	Secondary	Have many medical use	Medicinal use (pregnant womens,inagricultural farms,livestock protection)	Used for traditional belives/purpose, traditional healers and witchdoctors to protect and heal people	Low level of education	I don't know	I don't know	No action have been taken to conserve pangolin	I don't know	Take in different places and put them in zoos	Conservation education	Wildlife officers, Rangers and VGS	They have authority, resources, power and expert
Mahuninga	Hehe	Male	33	Crop cultivator	5100000	13	Secondary	Blessed animal	Used to protect business	Used as medicine example pangolin scale and stool used to treat childrens with convulsions, and also its body fats are used in agriculture. Its also used to improve reproductive health to both male and female.	Low level of education	I don't know	Environmental degradation	Government enforces laws and regulation	Demographic pressure increase hence increase demand of pangolin	Provide conservation education on pangolin	Conservation education	Wildlife officers, Rangers and VGS	They have authority, resources, power and expert
Makifu	Hehe	Female	39	Crop cultivator	900000	39	Primary	Blessed animal	Medicinal use (pregnant womens,inagricultural farms,livestock protection)	Used as medicine example pangolin scale and stool used to treat childrens with convulsions, and also its body fats are used in agriculture. Its also used to improve reproductive health to both male and female.	Low level of education	I don't know	I don't know	I don't know	I don't know	Provide conservation education on pangolin	I don't know	Wildlife officers, Rangers and VGS	Animal belongs to us and we are close to the NP
Kitisi	Hehe	Male	28	Crop cultivator	960000	26	Primary	Have many medical use	Used for predictions( weather,crops,dangerous)	Used as medicine example pangolin scale and stool used to treat childrens with convulsions, and also its body fats are used in agriculture. Its also used to improve reproductive health to both male and female.	Low level of education	I don't know	Increased traditional and cultural demand	I don't know	Demographic pressure increase hence increase demand of pangolin	I don't know	I don't know	None	I don't know
Kitisi	Hehe	Male	31	Crop cultivator	900000	31	Primary	Goodluck and rainfall prediction	Used for predictions( weather,crops,dangerous)	Predicting the future conditions example weather condition such as rainfall	Low level of education	I don't know	I don't know	Taken by governmnet officials to the park	I don't know	Provide conservation education on pangolin	Conservation education	Wildlife officers, Rangers and VGS	They have authority, resources, power and expert
Kitisi	Hehe	Male	70	Crop cultivator	1200000	30	Informal	Predictor of good and bad	Medicinal use (pregnant womens,inagricultural farms,livestock protection)	Used as medicine example pangolin scale and stool used to treat childrens with convulsions, and also its body fats are used in agriculture. Its also used to improve reproductive health to both male and female.	Inherited believes from the elders	Scales	None	No action have been taken to conserve pangolin	Demographic pressure increase hence increase demand of pangolin	Conduct more enforcement	I don't know	The government and all citizens	They have authority, resources, power and expert
Kitisi	Hehe	Female	38	Pastoralist	2500000	10	Informal	None	I don't know	I don't know	I dont know	I don't know	I don't know	I don't know	I don't know	I don't know	I don't know	The government and all citizens	I don't know
Kitisi	Barabaig	Male	52	Pastoralist	2000000	20	Primary	Business opportunity	Used for predictions( weather,crops,dangerous)	pangolin are signs of good luck and bad luck as well	Inherited believes from the elders	I don't know	None	No action have been taken to conserve pangolin	Anthropogenic activities and habitat destruction	Habitat conservation	Law enforcement	The government and all citizens	They have authority, resources, power and expert
Kitisi	Hehe	Male	32	Crop cultivator	750000	32	Primary	Business opportunity	Source of revenue through tourist	They brings blessings	Inherited believes from the elders	I don't know	Increased traditional and cultural demand	No action have been taken to conserve pangolin	Poor management practices	Conduct more research on pangolins	Law enforcement	All community members and any other individual	All wild resources are governed by them
Kitisi	Barabaig	Male	50	Pastoralist	1500000	15	Informal	Blessed animal	Used for predictions( weather,crops,dangerous)	Pangolin scales used as protection agains evils and dangerous animals example Lions and Snakes.	Inherited believes from the elders	I don't know		No action have been taken to conserve pangolin	I don't know	Habitat conservation	Law enforcement	All community members and any other individual	All wild resources are governed by them
Mapogoro	Barabaig	Male	28	Pastoralist	2000000	15	Primary	Predictor of good and bad	blessing and success	pangolin are signs of good luck and bad luck as well	I dont know	I don't know	Deforestation	No action have been taken to conserve pangolin	Anthropogenic activities and habitat destruction	Conduct pangolin awareness compaign	Conservation education	TANAPA and other conservation projects	They have authority, resources, power and expert
Mapogoro	Barabaig	Male	48	Pastoralist	1200000	23	Informal	Blessed animal	Used for predictions( weather,crops,dangerous)	pangolin are signs of good luck and bad luck as well	Inherited believes from the elders	I don't know	Increased traditional and cultural demand	I don't know	Demographic pressure increase hence increase demand of pangolin	Provide conservation education on pangolin	Conservation education	TANAPA and other conservation projects	They have authority, resources, power and expert
Mapogoro	Hehe	Male	68	Crop cultivator	800000	30	Informal	Protection agaist evil	blessing and success	Predicting the future conditions example weather condition such as rainfall	Inherited believes from the elders	I don't know	Deforestation	Taken by governmnet officials to the park	Anthropogenic activities and habitat destruction	Habitat conservation	Law enforcement	All community members and any other individual	All wild resources are governed by them
Mapogoro	Maasai	Male	63	Pastoralist	1200000	40	Informal	Blessed animal	Used for predictions( weather,crops,dangerous)	pangolin are signs of good luck and bad luck as well	Inherited believes from the elders	I don't know	Increased traditional and cultural demand	No action have been taken to conserve pangolin	Ignorancy and lack of conservation education or awareness	Habitat conservation	Law enforcement	The government and all citizens	They have authority, resources, power and expert
Mapogoro	Hehe	Male	28	Crop cultivator	1800000	28	Tertiary	Protection agaist evil	Protects and saves from various problems	Used for traditional belives/purpose, traditional healers and witchdoctors to protect and heal people	Inherited believes from the elders	I don't know	Climate change	No action have been taken to conserve pangolin	Climate change	Take in different places and put them in zoos	I don't know	All community members and any other individual	They have authority, resources, power and expert
Kitisi	Barabaig	Male	36	Pastoralist	2000000	36	Informal	Have many medical use	blessing and success	Used as medicine example pangolin scale and stool used to treat childrens with convulsions, and also its body fats are used in agriculture. Its also used to improve reproductive health to both male and female.	I dont know	I don't know	'Encroachment (Agriculture/Overgrazing)	No action have been taken to conserve pangolin	I don't know	Provide conservation education on pangolin	I don't know	All community members and any other individual	They have authority, resources, power and expert
Kitisi	Hehe	Male	60	Crop cultivator	600000	14	Primary	Protect and increase livestock	Used to protect business	pangolin are signs of good luck and bad luck as well	I dont know	I don't know	I don't know	No action have been taken to conserve pangolin	I don't know	Take in different places and put them in zoos	Conservation incentives	Wildlife officers, Rangers and VGS	They have authority, resources, power and expert
Kitisi	Hehe	Male	40	Crop cultivator	600000	4	Primary	Have many medical use	Protects and saves from various problems	I don't know	I dont know	I don't know	Deforestation	No action have been taken to conserve pangolin	Ignorancy and lack of conservation education or awareness	Conduct pangolin awareness compaign	I don't know	All community members and any other individual	I don't know
Kitisi	Hehe	Male	39	Pastoralist	50000000	21	Primary	Goodluck and rainfall prediction	Used for predictions( weather,crops,dangerous)	I don't know	I dont know	Scales	I don't know	Government enforces laws and regulation	I don't know	Conduct more enforcement	I don't know	The government and all citizens	All wild resources are governed by them
Idodi	Hehe	Male	49	Crop cultivator	180000	49	Primary	Have many medical use	blessing and success	I don't know	I dont know	I don't know	I don't know	No action have been taken to conserve pangolin	I don't know	Conduct more enforcement	I don't know	The government and all citizens	They have authority, resources, power and expert
Idodi	Ngoni	Male	55	Crop cultivator	1500000	40	Primary	Goodluck and rainfall prediction	Used to protect business	Used as medicine example pangolin scale and stool used to treat childrens with convulsions, and also its body fats are used in agriculture. Its also used to improve reproductive health to both male and female.	Inherited believes from the elders	Scales	Population increase	I don't know	Demographic pressure increase hence increase demand of pangolin	Conduct more enforcement	Law enforcement	All community members and any other individual	Animal belongs to us and we are close to the NP
Idodi	Hehe	Male	41	Crop cultivator	40000000	41	Primary	Predictor of good and bad	Used for predictions( weather,crops,dangerous)	Used as medicine example pangolin scale and stool used to treat childrens with convulsions, and also its body fats are used in agriculture. Its also used to improve reproductive health to both male and female.	I dont know	Scales	Environmental degradation	I don't know	Anthropogenic activities and habitat destruction	Provide conservation education on pangolin	Conservation education	All community members and any other individual	I don't know
Idodi	Hehe	Male	43	Crop cultivator	5000000	43	Primary	Goodluck and rainfall prediction	Used for predictions( weather,crops,dangerous)	Predicting the future conditions example weather condition such as rainfall	I dont know	I don't know	None	I don't know	I don't know	I don't know	I don't know	None	I don't know
Idodi	Kinga	Male	52	Crop cultivator	600000	40	Primary	Goodluck and rainfall prediction	Used to protect business	Predicting the future conditions example weather condition such as rainfall	Inherited believes from the elders	Whole pangolin	Poaching, Illegal trade	I don't know	Demographic pressure increase hence increase demand of pangolin	Conduct pangolin awareness compaign	Conservation education	All community members and any other individual	They have authority, resources, power and expert
Idodi	Hehe	Male	89	Crop cultivator	2000000	70	Primary	Protection agaist evil	Used to protect business	Used for traditional belives/purpose, traditional healers and witchdoctors to protect and heal people	Inherited believes from the elders	Scales	None	I don't know	I don't know	I don't know	I don't know	The government and all citizens	I don't know
Idodi	Hehe	Male	66	Crop cultivator	2000000	47	Informal	Goodluck and rainfall prediction	blessing and success	They brings blessings	Inherited believes from the elders	I don't know	I don't know	I don't know	I don't know	I don't know	I don't know	The government and all citizens	They have authority, resources, power and expert
Idodi	Hehe	Male	75	Crop cultivator	2000000	47	Primary	Blessed animal	Used for predictions( weather,crops,dangerous)	Predicting the future conditions example weather condition such as rainfall	Inherited believes from the elders	I don't know	Poaching, Illegal trade	I don't know	I don't know	Provide conservation education on pangolin	Conservation education	All community members and any other individual	All wild resources are governed by them
Idodi	Hehe	Male	38	Agropastoralist	1000000	38	Primary	Goodluck and rainfall prediction	Used for rituals and sacred	pangolin are signs of good luck and bad luck as well	Inherited believes from the elders	I don't know	I don't know	I don't know	I don't know	I don't know	I don't know	Ministry of natural resources and tourism	I don't know
Idodi	Hehe	Male	73	Crop cultivator	500000	73	Primary	Help to solve problems	Used for rituals and sacred	Used for traditional belives/purpose, traditional healers and witchdoctors to protect and heal people	I dont know	I don't know	Poaching, Illegal trade	I don't know	Ignorancy and lack of conservation education or awareness	Provide conservation education on pangolin	I don't know	The government and all citizens	All wild resources are governed by them
Idodi	Hehe	Male	65	Crop cultivator	1260000	65	Primary	None	I don't know	Used for traditional belives/purpose, traditional healers and witchdoctors to protect and heal people	Inherited believes from the elders	I don't know	Lack of conservation education about pangolin	No action have been taken to conserve pangolin	Ignorancy and lack of conservation education or awareness	I don't know	I don't know	The government and all citizens	They have authority, resources, power and expert
Idodi	Hehe	Male	59	Crop cultivator	300000	56	Primary	Predictor of good and bad	Protects and saves from various problems	I don't know	I dont know	I don't know	Environmental degradation	No action have been taken to conserve pangolin	Ignorancy and lack of conservation education or awareness	Community involvemnet in pangolin conservation	I don't know	All community members and any other individual	They have authority, resources, power and expert
Idodi	Hehe	Female	73	Crop cultivator	500000	73	Informal	Predictor of good and bad	Source of revenue through tourist	Used as medicine example pangolin scale and stool used to treat childrens with convulsions, and also its body fats are used in agriculture. Its also used to improve reproductive health to both male and female.	I dont know	I don't know	Fire	No action have been taken to conserve pangolin	Poverty and low of income	Provide conservation education on pangolin	I don't know	All community members and any other individual	I don't know
Idodi	Maasai	Male	32	Pastoralist	150000	16	Primary	Protect and increase livestock	Protects and saves from various problems	pangolin are signs of good luck and bad luck as well	Inherited believes from the elders	I don't know	Deforestation	I don't know	Ignorancy and lack of conservation education or awareness	Provide conservation education on pangolin	I don't know	All community members and any other individual	All wild resources are governed by them
Idodi	Hehe	Male	71	Crop cultivator	600000	47	Primary	Have many medical use	Used to protect business	Predicting the future conditions example weather condition such as rainfall	Don't exist today	I don't know	I don't know	No action have been taken to conserve pangolin	I don't know	Community involvemnet in pangolin conservation	Conservation education	The government and all citizens	They have authority, resources, power and expert
Idodi	Bena	Male	61	Crop cultivator	120000	61	Primary	Blessed animal	Used for rituals and sacred	I don't know	Don't exist today	I don't know	I don't know	No action have been taken to conserve pangolin	I don't know	Habitat conservation	Conservation education	Wildlife officers, Rangers and VGS	They have authority, resources, power and expert
Idodi	Hehe	Male	60	Crop cultivator	360000	50	Informal	Blessed animal	Medicinal use (pregnant womens,inagricultural farms,livestock protection)	Used for traditional belives/purpose, traditional healers and witchdoctors to protect and heal people	Inherited believes from the elders	I don't know	I don't know	No action have been taken to conserve pangolin	I don't know	Provide conservation education on pangolin	Conservation education	All community members and any other individual	Animal belongs to us and we are close to the NP
Idodi	Hehe	Male	54	Crop cultivator	250000	30	Primary	Protection agaist evil	Used for rituals and sacred	Predicting the future conditions example weather condition such as rainfall	I dont know	Scales	Fire	Government enforces laws and regulation	Anthropogenic activities and habitat destruction	Conduct more enforcement	Conservation education	The government and all citizens	Animal belongs to us and we are close to the NP
Idodi	Barabaig	Male	57	Pastoralist	20000000	9	Informal	Blessed animal	Source of revenue through tourist	I don't know	I dont know	Scales	None	No action have been taken to conserve pangolin	I don't know	Habitat conservation	Law enforcement	The government and all citizens	They have authority, resources, power and expert
Idodi	Hehe	Male	38	Pastoralist	8000000	35	Informal	Have many medical use	Used to protect business	I don't know	I dont know	I don't know	I don't know	I don't know	I don't know	I don't know	I don't know	The government and all citizens	They have authority, resources, power and expert
Idodi	Hehe	Female	40	Crop cultivator	25000000	40	Informal	Protection agaist evil	Used for predictions( weather,crops,dangerous)	pangolin are signs of good luck and bad luck as well	Inherited believes from the elders	Scales	I don't know	Government enforces laws and regulation	I don't know	Conduct more enforcement	Conservation education	The government and all citizens	They have authority, resources, power and expert
Idodi	Hehe	Male	59	Crop cultivator	1200000	23	Primary	Help to solve problems	Used for predictions( weather,crops,dangerous)	They brings blessings	Inherited believes from the elders	Scales	Population increase	Government enforces laws and regulation	Anthropogenic activities and habitat destruction	Habitat conservation	Law enforcement	All community members and any other individual	All wild resources are governed by them
Idodi	Hehe	Male	62	Crop cultivator	600000	62	Primary	Blessed animal	blessing and success	pangolin are signs of good luck and bad luck as well	Inherited believes from the elders	I don't know	Increased traditional and cultural demand	Government enforces laws and regulation	Ignorancy and lack of conservation education or awareness	Provide conservation education on pangolin	Conservation education	The government and all citizens	They have authority, resources, power and expert
Idodi	Hehe	Male	72	Crop cultivator	500000	67	Informal	Protection agaist evil	Source of revenue through tourist	It is a miracle animal that it can disappers regardless of how you protect it	Inherited believes from the elders	I don't know		Government enforces laws and regulation	I don't know	Conduct more enforcement	I don't know	All community members and any other individual	They have authority, resources, power and expert
Idodi	Hehe	Male	75	Crop cultivator	800000	50	Informal	Goodluck and rainfall prediction	Used for predictions( weather,crops,dangerous)	pangolin are signs of good luck and bad luck as well	Inherited believes from the elders	Whole pangolin	Increased traditional and cultural demand	No action have been taken to conserve pangolin	Ignorancy and lack of conservation education or awareness	Provide conservation education on pangolin	Law enforcement	The government and all citizens	They have authority, resources, power and expert
Idodi	Hehe	Male	73	Crop cultivator	50000	73	Primary	Predictor of good and bad	Used for predictions( weather,crops,dangerous)	They brings blessings	Inherited believes from the elders	I don't know	Increased traditional and cultural demand	Government enforces laws and regulation	Ignorancy and lack of conservation education or awareness	Habitat conservation	Conservation education	All community members and any other individual	All wild resources are governed by them
Malinzanga	Gogo	Female	45	SME	1500000	40	Primary	Protect and increase livestock	Used for predictions( weather,crops,dangerous)	pangolin are signs of good luck and bad luck as well	Inherited believes from the elders	Scales	Lack of conservation education about pangolin	I don't know	Ignorancy and lack of conservation education or awareness	Conduct more enforcement	I don't know	All community members and any other individual	I don't know
Malinzanga	Maasai	Male	53	Pastoralist	3000000	23	Primary	Business opportunity	Used to protect business	Pangolin scales used as protection agains evils and dangerous animals example Lions and Snakes.	Inherited believes from the elders	Scales	None	I don't know	I don't know	I don't know	I don't know	The government and all citizens	I don't know
Malinzanga	Hehe	Male	57	Crop cultivator	2000000	30	Primary	Blessed animal	blessing and success	Pangolin scales used as protection agains evils and dangerous animals example Lions and Snakes.	Inherited believes from the elders	Scales	I don't know	I don't know	I don't know	I don't know	I don't know	The government and all citizens	I don't know
Malinzanga	Hehe	Male	40	Crop cultivator	600000	40	Primary	Goodluck and rainfall prediction	blessing and success	Pangolin scales used as protection agains evils and dangerous animals example Lions and Snakes.	I dont know	Scales	I don't know	I don't know	I don't know	I don't know	I don't know	The government and all citizens	I don't know
Malinzanga	Maasai	Male	42	Pastoralist	2000000	42	Primary	Blessed animal	blessing and success	I don't know	I dont know	Scales	I don't know	I don't know	I don't know	I don't know	I don't know	All community members and any other individual	I don't know
Malinzanga	Barabaig	Male	36	Pastoralist	30000000	26	Informal	Protect and increase livestock	Used for predictions( weather,crops,dangerous)	I don't know	Inherited believes from the elders	Scales	'Encroachment (Agriculture/Overgrazing)	I don't know	Ignorancy and lack of conservation education or awareness	Provide conservation education on pangolin	Conservation education	All community members and any other individual	Animal belongs to us and we are close to the NP
Kitisi	Hehe	Male	81	Crop cultivator	120000	81	Primary	Have many medical use	Protects and saves from various problems	I don't know	I dont know	I don't know	Climate change	I don't know	I don't know	Habitat conservation	I don't know	None	I don't know
Kitisi	Hehe	Male	47	Crop cultivator	3000000	47	Informal	None	I don't know	Used as medicine example pangolin scale and stool used to treat childrens with convulsions, and also its body fats are used in agriculture. Its also used to improve reproductive health to both male and female.	I dont know	I don't know	Poor land planning and management	No action have been taken to conserve pangolin	I don't know	Provide conservation education on pangolin	I don't know	All community members and any other individual	I don't know
Idodi	Hehe	Male	52	Crop cultivator	1200000	52	Primary	Goodluck and rainfall prediction	Medicinal use (pregnant womens,inagricultural farms,livestock protection)	I don't know	Inherited believes from the elders	I don't know	Poaching, Fire	No action have been taken to conserve pangolin	Poverty and low of income	Habitat conservation	Conservation education	The government and all citizens	All wild resources are governed by them
Malinzanga	Maasai	Male	33	Pastoralist	2500000	7	Informal	Goodluck and rainfall prediction	blessing and success	I don't know	I dont know	I don't know	None	No action have been taken to conserve pangolin	I don't know	Provide conservation education on pangolin	I don't know	All community members and any other individual	They have authority, resources, power and expert
Malinzanga	Barabaig	Male	23	Pastoralist	500000	12	Informal	Have many medical use	Protects and saves from various problems	I don't know	I dont know	I don't know	Poaching, Illegal trade	I don't know	Ignorancy and lack of conservation education or awareness	Provide conservation education on pangolin	I don't know	The government and all citizens	I don't know
Malinzanga	Hehe	Male	71	Crop cultivator	420000	71	Informal	Business opportunity	Protects and saves from various problems	Pangolin scales used as protection agains evils and dangerous animals example Lions and Snakes.	I dont know	I don't know	Environmental degradation	No action have been taken to conserve pangolin	Ignorancy and lack of conservation education or awareness	I don't know	I don't know	The government and all citizens	All wild resources are governed by them
Malinzanga	Bena	Female	49	Crop cultivator	600000	49	Primary	Blessed animal	I don't know	Pangolin scales used as protection agains evils and dangerous animals example Lions and Snakes.	Inherited believes from the elders	I don't know	'Encroachment (Agriculture/Overgrazing)	No action have been taken to conserve pangolin	Ignorancy and lack of conservation education or awareness	Provide conservation education on pangolin	I don't know	TANAPA and other conservation projects	All wild resources are governed by them
Malinzanga	Bena	Male	43	Crop cultivator	360000	43	Primary	None	I don't know	I don't know	I dont know	I don't know	Increased traditional and cultural demand	No action have been taken to conserve pangolin	Ignorancy and lack of conservation education or awareness	Conduct pangolin awareness compaign	I don't know	All community members and any other individual	All wild resources are governed by them
Idodi	Hehe	Male	46	Crop cultivator	850000	34	Primary	Business opportunity	Protects and saves from various problems	pangolin are signs of good luck and bad luck as well	Inherited believes from the elders	I don't know	Increased traditional and cultural demand	Government enforces laws and regulation	Anthropogenic activities and habitat destruction	Take in different places and put them in zoos	Conservation education	The government and all citizens	They have authority, resources, power and expert
Idodi	Bena	Male	77	Crop cultivator	900000	77	Primary	Goodluck and rainfall prediction	Used for predictions( weather,crops,dangerous)	pangolin are signs of good luck and bad luck as well	Inherited believes from the elders	I don't know	Increased traditional and cultural demand	Government enforces laws and regulation	Poor management practices	Provide conservation education on pangolin	Law enforcement	TANAPA and other conservation projects	Responsible for law enforcement
Malinzanga	Gogo	Male	77	Pastoralist	2000000	44	Primary	Blessed animal	Used for rituals and sacred	They brings blessings	Inherited believes from the elders	I don't know	None	No action have been taken to conserve pangolin	I don't know	Conduct more enforcement	Law enforcement	The government and all citizens	All wild resources are governed by them
Malinzanga	Barabaig	Male	53	Crop cultivator	10200000	7	Primary	Protect and increase livestock	Medicinal use (pregnant womens,inagricultural farms,livestock protection)	It is a miracle animal that it can disappers regardless of how you protect it	Inherited believes from the elders	I don't know	I don't know	No action have been taken to conserve pangolin	I don't know	Provide conservation education on pangolin	Conservation education	All community members and any other individual	All wild resources are governed by them
Malinzanga	Bena	Male	90	Crop cultivator	120000	50	Informal	Blessed animal	blessing and success	It is a miracle animal that it can disappers regardless of how you protect it	I dont know	I don't know	Wildfire	No action have been taken to conserve pangolin	Anthropogenic activities and habitat destruction	Habitat conservation	Conservation education	The government and all citizens	They have authority, resources, power and expert
Malinzanga	Bena	Male	57	Crop cultivator	2500000	49	Primary	Blessed animal	Used for rituals and sacred	pangolin are signs of good luck and bad luck as well	Inherited believes from the elders	I don't know	None	Government enforces laws and regulation	I don't know	Community involvemnet in pangolin conservation	Law enforcement	The government and all citizens	All wild resources are governed by them
Malinzanga	Bena	Male	62	Crop cultivator	300000	55	Primary	Blessed animal	Medicinal use (pregnant womens,inagricultural farms,livestock protection)	They brings blessings	I dont know	I don't know	I don't know	No action have been taken to conserve pangolin	Ignorancy and lack of conservation education or awareness	Conduct pangolin awareness compaign	Conservation education	The government and all citizens	Animal belongs to us and we are close to the NP
Malinzanga	Hehe	Male	55	Pastoralist	1800000	12	Secondary	Blessed animal	Used for rituals and sacred	Used for traditional belives/purpose, traditional healers and witchdoctors to protect and heal people	Inherited believes from the elders	I don't know	I don't know	After conducting rituals and sacred we return them to the park	I don't know	Conduct pangolin awareness compaign	I don't know	All community members and any other individual	Animal belongs to us and we are close to the NP
Malinzanga	Bena	Male	67	Crop cultivator	750000	67	Primary	Goodluck and rainfall prediction	blessing and success	Used as medicine example pangolin scale and stool used to treat childrens with convulsions, and also its body fats are used in agriculture. Its also used to improve reproductive health to both male and female.	Inherited believes from the elders	I don't know	None	Government enforces laws and regulation	I don't know	Provide conservation education on pangolin	Conservation education	All community members and any other individual	Animal belongs to us and we are close to the NP
Malinzanga	Hehe	Male	40	Crop cultivator	660000	40	Primary	Blessed animal	Used for predictions( weather,crops,dangerous)	Predicting the future conditions example weather condition such as rainfall	Inherited believes from the elders	I don't know	I don't know	I don't know	I don't know	Provide conservation education on pangolin	Conservation education	The government and all citizens	They have authority, resources, power and expert
Malinzanga	Bena	Male	58	Crop cultivator	900000	47	Primary	Goodluck and rainfall prediction	Used for predictions( weather,crops,dangerous)	pangolin are signs of good luck and bad luck as well	Inherited believes from the elders	I don't know	Deforestation	After conducting rituals and sacred we return them to the park	Anthropogenic activities and habitat destruction	Habitat conservation	Conservation education	TANAPA and other conservation projects	They have authority, resources, power and expert
Malinzanga	Bena	Male	47	Crop cultivator	1500000	47	Primary	Blessed animal	blessing and success	It is a miracle animal that it can disappers regardless of how you protect it	Inherited believes from the elders	I don't know	None	Government enforces laws and regulation	I don't know	Community involvemnet in pangolin conservation	Law enforcement	All community members and any other individual	All wild resources are governed by them
Malinzanga	Nyamwezi	Male	49	Pastoralist	500000	30	Primary	Protection agaist evil	blessing and success	pangolin are signs of good luck and bad luck as well	Inherited believes from the elders	I don't know	None	Government enforces laws and regulation	Anthropogenic activities and habitat destruction	Habitat conservation	Law enforcement	The government and all citizens	All wild resources are governed by them
Malinzanga	Barabaig	Male	36	Pastoralist	30000000	26	Informal	Protect and increase livestock	Used for predictions( weather,crops,dangerous)	I don't know	Inherited believes from the elders	Scales	'Encroachment (Agriculture/Overgrazing)	I don't know	Ignorancy and lack of conservation education or awareness	Provide conservation education on pangolin	Conservation education	All community members and any other individual	Animal belongs to us and we are close to the NP
Malinzanga	Barabaig	Male	21	Pastoralist	25000000	21	Informal	Protection agaist evil	Medicinal use (pregnant womens,inagricultural farms,livestock protection)	They brings blessings	Inherited believes from the elders	I don't know	Wildfire	I don't know	Ignorancy and lack of conservation education or awareness	Good policy for pangolin conservation	Conservation education	The government and all citizens	They have authority, resources, power and expert
Malinzanga	Maasai	Male	50	Pastoralist	20000000	20	Informal	None	Medicinal use (pregnant womens,inagricultural farms,livestock protection)	I don't know	Inherited believes from the elders	I don't know	Poaching, Illegal trade	I don't know	Demographic pressure increase hence increase demand of pangolin	Community involvemnet in pangolin conservation	Law enforcement	All community members and any other individual	All wild resources are governed by them
Malinzanga	Barabaig	Male	41	Pastoralist	3000000	21	Informal	Protection agaist evil	Used for rituals and sacred	Pangolin scales used as protection agains evils and dangerous animals example Lions and Snakes.	Inherited believes from the elders	I don't know	'Encroachment (Agriculture/Overgrazing)	Government enforces laws and regulation	Ignorancy and lack of conservation education or awareness	Conduct pangolin awareness compaign	Conservation education	The government and all citizens	All wild resources are governed by them
Malinzanga	Maasai	Male	41	Pastoralist	3000000	21	Informal	Protection agaist evil	Used for rituals and sacred	Pangolin scales used as protection agains evils and dangerous animals example Lions and Snakes.	Inherited believes from the elders	I don't know	'Encroachment (Agriculture/Overgrazing)	Government enforces laws and regulation	Ignorancy and lack of conservation education or awareness	Conduct pangolin awareness compaign	Conservation education	The government and all citizens	All wild resources are governed by them
Malinzanga	Maasai	Male	48	Pastoralist	2500000	12	Informal	Protection agaist evil	Source of revenue through tourist	I don't know	Inherited believes from the elders	I don't know	None	Government enforces laws and regulation	I don't know	Conduct pangolin awareness compaign	Conservation education	The government and all citizens	They have authority, resources, power and expert
Malinzanga	Barabaig	Male	53	Pastoralist	8000000	7	Informal	Protection agaist evil	Used for rituals and sacred	pangolin are signs of good luck and bad luck as well	Inherited believes from the elders	I don't know	Increased traditional and cultural demand	I don't know	Demographic pressure increase hence increase demand of pangolin	Provide conservation education on pangolin	Conservation education	The government and all citizens	All wild resources are governed by them
Malinzanga	Hehe	Male	47	Crop cultivator	250000	47	Primary	Protection agaist evil	blessing and success	I don't know	Inherited believes from the elders	I don't know	'Encroachment (Agriculture/Overgrazing)	Taken by governmnet officials to the park	Ignorancy and lack of conservation education or awareness	Provide conservation education on pangolin	Conservation education	The government and all citizens	All wild resources are governed by them
Mafuluto	Gogo	Male	45	Crop cultivator	180000	45	Primary	None	I don't know	Used as medicine example pangolin scale and stool used to treat childrens with convulsions, and also its body fats are used in agriculture. Its also used to improve reproductive health to both male and female.	I dont know	I don't know	None	I don't know	I don't know	I don't know	I don't know	None	I don't know
Mafuluto	Gogo	Male	56	Crop cultivator	300000	56	Primary	Protection agaist evil	I don't know	I don't know	Inherited believes from the elders	I don't know	Deforestation	I don't know	Ignorancy and lack of conservation education or awareness	Provide conservation education on pangolin	I don't know	The government and all citizens	All wild resources are governed by them
Mafuluto	Maasai	Male	34	Pastoralist	130000	34	Primary	Goodluck and rainfall prediction	Source of revenue through tourist	I don't know	I dont know	I don't know	Fire	No action have been taken to conserve pangolin	Ignorancy and lack of conservation education or awareness	Conduct pangolin awareness compaign	Conservation education	The government and all citizens	All wild resources are governed by them
Mafuluto	Hehe	Male	90	Crop cultivator	500000	90	Informal	Protection agaist evil	Used for rituals and sacred	I don't know	I dont know	I don't know	Environmental degradation	I don't know	Demographic pressure increase hence increase demand of pangolin	Provide conservation education on pangolin	I don't know	The government and all citizens	All wild resources are governed by them
Mafuluto	Gogo	Male	61	Crop cultivator	480000	61	Informal	Protect and increase livestock	I don't know	I don't know	I dont know	I don't know	'Encroachment (Agriculture/Overgrazing)	I don't know	Ignorancy and lack of conservation education or awareness	Provide conservation education on pangolin	I don't know	All community members and any other individual	They have authority, resources, power and expert
Mafuluto	Hehe	Female	77	Crop cultivator	80000	50	Informal	Business opportunity	Used for predictions( weather,crops,dangerous)	This animals can not be seen by every one especially if you target to hunt you can not find it	Inherited believes from the elders	I don't know	Population increase	I don't know	Demographic pressure increase hence increase demand of pangolin	Provide conservation education on pangolin	Conservation education	The government and all citizens	All wild resources are governed by them
Mafuluto	Hehe	Female	80	Crop cultivator	120000	74	Informal	Protect and increase livestock	Protects and saves from various problems	It is a miracle animal that it can disappers regardless of how you protect it	Inherited believes from the elders	I don't know	Fire	I don't know	Ignorancy and lack of conservation education or awareness	I don't know	I don't know	The government and all citizens	All wild resources are governed by them
Mafuluto	Hehe	Male	69	Crop cultivator	2000000	40	Primary	Predictor of good and bad	Medicinal use (pregnant womens,inagricultural farms,livestock protection)	I don't know	I dont know	Scales	Fire	No action have been taken to conserve pangolin	Poverty and low of income	Conduct pangolin awareness compaign	Conservation education	All community members and any other individual	All wild resources are governed by them
Mafuluto	Hehe	Male	76	Crop cultivator	2500000	16	Informal	Business opportunity	Medicinal use (pregnant womens,inagricultural farms,livestock protection)	I don't know	Inherited believes from the elders	I don't know	Fire	Taken by governmnet officials to the park	Ignorancy and lack of conservation education or awareness	Provide conservation education on pangolin	Conservation education	The government and all citizens	All wild resources are governed by them
Mafuluto	Gogo	Male	81	Crop cultivator	120000	81	Informal	Have many medical use	Protects and saves from various problems	I don't know	I dont know	I don't know	Deforestation	Government enforces laws and regulation	Ignorancy and lack of conservation education or awareness	Provide conservation education on pangolin	I don't know	The government and all citizens	They have authority, resources, power and expert
Mafuluto	Gogo	Female	69	Crop cultivator	800000	48	Primary	Predictor of good and bad	Used for predictions( weather,crops,dangerous)	pangolin are signs of good luck and bad luck as well	Inherited believes from the elders	I don't know	Deforestation	Government enforces laws and regulation	Demographic pressure increase hence increase demand of pangolin	Provide conservation education on pangolin	Law enforcement	The government and all citizens	All wild resources are governed by them
Mafuluto	Gogo	Male	49	Agropastoralist	500000	30	Primary	Goodluck and rainfall prediction	Medicinal use (pregnant womens,inagricultural farms,livestock protection)	pangolin are signs of good luck and bad luck as well	Inherited believes from the elders	I don't know	Increased traditional and cultural demand	Government enforces laws and regulation	Demographic pressure increase hence increase demand of pangolin	Conduct more enforcement	Law enforcement	All community members and any other individual	Animal belongs to us and we are close to the NP
Mafuluto	Gogo	Male	48	Crop cultivator	1000000	35	Primary	Blessed animal	Used for predictions( weather,crops,dangerous)	Predicting the future conditions example weather condition such as rainfall	Inherited believes from the elders	I don't know	Increased traditional and cultural demand	Government enforces laws and regulation	Anthropogenic activities and habitat destruction	Provide conservation education on pangolin	Law enforcement	The government and all citizens	They have authority, resources, power and expert
Mafuluto	Maasai	Male	25	Pastoralist	1500000	25	Primary	Blessed animal	Used for predictions( weather,crops,dangerous)	pangolin are signs of good luck and bad luck as well	Inherited believes from the elders	I don't know	Increased traditional and cultural demand	No action have been taken to conserve pangolin	Anthropogenic activities and habitat destruction	Habitat conservation	Conservation education	The government and all citizens	All wild resources are governed by them
Mafuluto	Gogo	Male	72	Pastoralist	500000	40	Informal	Blessed animal	Medicinal use (pregnant womens,inagricultural farms,livestock protection)	pangolin are signs of good luck and bad luck as well	Inherited believes from the elders	I don't know	Deforestation	No action have been taken to conserve pangolin	Ignorancy and lack of conservation education or awareness	Conduct more enforcement	Law enforcement	The government and all citizens	They have authority, resources, power and expert
Mafuluto	Hehe	Male	68	Crop cultivator	2000000	26	Primary	Goodluck and rainfall prediction	Medicinal use (pregnant womens,inagricultural farms,livestock protection)	They brings blessings	Inherited believes from the elders	Scales	I don't know	I don't know	I don't know	I don't know	I don't know	All community members and any other individual	I don't know
Mafuluto	Gogo	Female	46	Crop cultivator	600000	30	Primary	Goodluck and rainfall prediction	I don't know	pangolin are signs of good luck and bad luck as well	I dont know	I don't know	I don't know	I don't know	I don't know	I don't know	I don't know	None	I don't know
Mafuluto	Gogo	Male	69	Crop cultivator	1960000	45	Primary	Goodluck and rainfall prediction	Used for rituals and sacred	Used for traditional belives/purpose, traditional healers and witchdoctors to protect and heal people	Inherited believes from the elders	Scales	Increased traditional and cultural demand	I don't know	Ignorancy and lack of conservation education or awareness	Provide conservation education on pangolin	Conservation education	All community members and any other individual	They have authority, resources, power and expert
Mafuluto	Maasai	Male	42	Pastoralist	490000	42	Informal	Goodluck and rainfall prediction	blessing and success	pangolin are signs of good luck and bad luck as well	Inherited believes from the elders	Scales	Lack of conservation education about pangolin	I don't know	Ignorancy and lack of conservation education or awareness	Conduct pangolin awareness compaign	Conservation education	All community members and any other individual	I don't know
Mafuluto	Gogo	Male	60	Crop cultivator	2000000	40	Informal	Predictor of good and bad	Used for predictions( weather,crops,dangerous)	It is a miracle animal that it can disappers regardless of how you protect it	Inherited believes from the elders	Scales	I don't know	I don't know	I don't know	Community involvemnet in pangolin conservation	Law enforcement	All community members and any other individual	I don't know
Mafuluto	Hehe	Female	73	Crop cultivator	672000	50	Informal	Blessed animal	Used for predictions( weather,crops,dangerous)	Used for traditional belives/purpose, traditional healers and witchdoctors to protect and heal people	Inherited believes from the elders	I don't know	Population increase	No action have been taken to conserve pangolin	Anthropogenic activities and habitat destruction	Conduct pangolin awareness compaign	Conservation education	The government and all citizens	They have authority, resources, power and expert
Mafuluto	Hehe	Female	73	Crop cultivator	616000	40	Informal	Blessed animal	Used for predictions( weather,crops,dangerous)	Used for traditional belives/purpose, traditional healers and witchdoctors to protect and heal people	Inherited believes from the elders	I don't know	Wildfire	No action have been taken to conserve pangolin	Anthropogenic activities and habitat destruction	Conduct pangolin awareness compaign	Conservation education	The government and all citizens	They have authority, resources, power and expert
Mafuluto	Gogo	Male	69	Crop cultivator	840000	45	Informal	Have many medical use	Medicinal use (pregnant womens,inagricultural farms,livestock protection)	Predicting the future conditions example weather condition such as rainfall	Inherited believes from the elders	I don't know	I don't know	No action have been taken to conserve pangolin	I don't know	Conduct pangolin awareness compaign	Conservation education	Wildlife officers, Rangers and VGS	All wild resources are governed by them
Mafuluto	Hehe	Male	41	Crop cultivator	2625000	40	Primary	Predictor of good and bad	Used for predictions( weather,crops,dangerous)	Used as medicine example pangolin scale and stool used to treat childrens with convulsions, and also its body fats are used in agriculture. Its also used to improve reproductive health to both male and female.	Inherited believes from the elders	I don't know	I don't know	No action have been taken to conserve pangolin	I don't know	Conduct pangolin awareness compaign	Conservation education	The government and all citizens	They have authority, resources, power and expert
Mafuluto	Gogo	Male	65	Crop cultivator	1500000	65	Primary	Blessed animal	Medicinal use (pregnant womens,inagricultural farms,livestock protection)	Pangolin scales used as protection agains evils and dangerous animals example Lions and Snakes.	Inherited believes from the elders	I don't know	Population increase	No action have been taken to conserve pangolin	Anthropogenic activities and habitat destruction	Provide conservation education on pangolin	Conservation education	The government and all citizens	They have authority, resources, power and expert
Mafuluto	Hehe	Male	40	Crop cultivator	1200000	44	Primary	None	Medicinal use (pregnant womens,inagricultural farms,livestock protection)	Predicting the future conditions example weather condition such as rainfall	Inherited believes from the elders	I don't know	Wildfire	No action have been taken to conserve pangolin	Anthropogenic activities and habitat destruction	Habitat conservation	Conservation education	The government and all citizens	They have authority, resources, power and expert
Mafuluto	Gogo	Male	40	Crop cultivator	1200000	44	Primary	None	Medicinal use (pregnant womens,inagricultural farms,livestock protection)	Predicting the future conditions example weather condition such as rainfall	Inherited believes from the elders	I don't know	Wildfire	No action have been taken to conserve pangolin	Anthropogenic activities and habitat destruction	Habitat conservation	Conservation education	The government and all citizens	They have authority, resources, power and expert
Isele	Hehe	Male	70	Crop cultivator	3000000	55	Primary	Blessed animal	Medicinal use (pregnant womens,inagricultural farms,livestock protection)	Used as medicine example pangolin scale and stool used to treat childrens with convulsions, and also its body fats are used in agriculture. Its also used to improve reproductive health to both male and female.	Don't exist today	I don't know	Deforestation	No action have been taken to conserve pangolin	Demographic pressure increase hence increase demand of pangolin	Provide conservation education on pangolin	Conservation education	Wildlife officers, Rangers and VGS	They have authority, resources, power and expert
Isele	Hehe	Male	58	Crop cultivator	2000000	3	Primary	Goodluck and rainfall prediction	Used for predictions( weather,crops,dangerous)	Used for traditional belives/purpose, traditional healers and witchdoctors to protect and heal people	Inherited believes from the elders	Scales	None	I don't know	I don't know	Provide conservation education on pangolin	Conservation education	All community members and any other individual	They have authority, resources, power and expert
Isele	Hehe	Male	58	Crop cultivator	2000000	3	Primary	Goodluck and rainfall prediction	Used for predictions( weather,crops,dangerous)	Used for traditional belives/purpose, traditional healers and witchdoctors to protect and heal people	Inherited believes from the elders	Scales	None	I don't know	I don't know	Provide conservation education on pangolin	Conservation education	All community members and any other individual	They have authority, resources, power and expert
Isele	Sangu	Male	60	Crop cultivator	1740000	41	Primary	Protect and increase livestock	Used for predictions( weather,crops,dangerous)	Used as medicine example pangolin scale and stool used to treat childrens with convulsions, and also its body fats are used in agriculture. Its also used to improve reproductive health to both male and female.	I dont know	Scales	I don't know	I don't know	I don't know	Provide conservation education on pangolin	Conservation education	All community members and any other individual	I don't know
Isele	Ndengekeko	Male	32	Crop cultivator	1200000	32	Primary	Goodluck and rainfall prediction	blessing and success	Predicting the future conditions example weather condition such as rainfall	Inherited believes from the elders	Scales	None	I don't know	I don't know	Provide conservation education on pangolin	Conservation education	All community members and any other individual	I don't know
Isele	Hehe	Male	38	Crop cultivator	500000	38	Primary	Goodluck and rainfall prediction	Used for predictions( weather,crops,dangerous)	Used for traditional belives/purpose, traditional healers and witchdoctors to protect and heal people	Inherited believes from the elders	I don't know	Poaching, Illegal trade	I don't know	Poverty and low of income	Provide conservation education on pangolin	Conservation education	The government and all citizens	Animal belongs to us and we are close to the NP
Isele	Hehe	Male	58	Crop cultivator	2000000	50	Primary	Protect and increase livestock	Used for rituals and sacred	Predicting the future conditions example weather condition such as rainfall	I dont know	Whole pangolin	I don't know	I don't know	I don't know	Provide conservation education on pangolin	Conservation education	All community members and any other individual	I don't know
Isele	Hehe	Male	40	Crop cultivator	20000000	40	Primary	Goodluck and rainfall prediction	Used for predictions( weather,crops,dangerous)	Used for traditional belives/purpose, traditional healers and witchdoctors to protect and heal people	Inherited believes from the elders	Scales	I don't know	I don't know	I don't know	Provide conservation education on pangolin	Conservation education	All community members and any other individual	I don't know
Isele	Hehe	Male	53	Crop cultivator	6000000	40	Primary	Predictor of good and bad	I don't know	Used for traditional belives/purpose, traditional healers and witchdoctors to protect and heal people	Don't exist today	Scales	Increased traditional and cultural demand	I don't know	Poor management practices	Conduct pangolin awareness compaign	Conservation education	The government and all citizens	Animal belongs to us and we are close to the NP
Isele	Hehe	Male	48	Crop cultivator	2000000	48	Primary	Goodluck and rainfall prediction	blessing and success	Used for traditional belives/purpose, traditional healers and witchdoctors to protect and heal people	Inherited believes from the elders	Scales	I don't know	I don't know	I don't know	Conduct pangolin awareness compaign	Conservation education	All community members and any other individual	I don't know
Kimande	Hehe	Male	45	Crop cultivator	1800000	45	Primary	Goodluck and rainfall prediction	Used for predictions( weather,crops,dangerous)	pangolin are signs of good luck and bad luck as well	Inherited believes from the elders	Scales	Deforestation	I don't know	Anthropogenic activities and habitat destruction	Provide conservation education on pangolin	Conservation education	All community members and any other individual	I don't know
Kimande	Ndengekeko	Male	56	Crop cultivator	2000000	40	Primary	Predictor of good and bad	Protects and saves from various problems	pangolin are signs of good luck and bad luck as well	Inherited believes from the elders	Whole pangolin	I don't know	I don't know	I don't know	Conduct pangolin awareness compaign	Conservation education	All community members and any other individual	I don't know
Kimande	Hehe	Male	67	Crop cultivator	2400000	67	Primary	Goodluck and rainfall prediction	I don't know	Used for traditional belives/purpose, traditional healers and witchdoctors to protect and heal people	Inherited believes from the elders	I don't know	Deforestation	I don't know	Anthropogenic activities and habitat destruction	Habitat conservation	Conservation education	All community members and any other individual	I don't know
Kimande	Hehe	Male	72	Crop cultivator	2000000	72	Primary	Protection agaist evil	Source of revenue through tourist	Used for traditional belives/purpose, traditional healers and witchdoctors to protect and heal people	I dont know	Scales	Deforestation	I don't know	I don't know	Provide conservation education on pangolin	Conservation education	All community members and any other individual	I don't know
Isele	Hehe	Male	48	Crop cultivator	1200000	48	Informal	Goodluck and rainfall prediction	Used for rituals and sacred	Predicting the future conditions example weather condition such as rainfall	I dont know	I don't know	None	I don't know	I don't know	Habitat conservation	I don't know	The government and all citizens	They have authority, resources, power and expert
Isele	Hehe	Male	48	Crop cultivator	1200000	48	Informal	Goodluck and rainfall prediction	Used for rituals and sacred	Predicting the future conditions example weather condition such as rainfall	I dont know	I don't know	None	I don't know	I don't know	Habitat conservation	I don't know	The government and all citizens	They have authority, resources, power and expert
Isele	Hehe	Male	45	Crop cultivator	2000000	45	Primary	None	Used for rituals and sacred	I don't know	Inherited believes from the elders	I don't know	None	No action have been taken to conserve pangolin	I don't know	Provide conservation education on pangolin	Conservation education	The government and all citizens	All wild resources are governed by them
Isele	Hehe	Male	42	Crop cultivator	2500000	42	Primary	Have many medical use	Medicinal use (pregnant womens,inagricultural farms,livestock protection)	Predicting the future conditions example weather condition such as rainfall	Inherited believes from the elders	I don't know	Deforestation	After conducting rituals and sacred we return them to the park	Poverty and low of income	Provide conservation education on pangolin	Conservation education	The government and all citizens	They have authority, resources, power and expert
Isele	Hehe	Female	80	Crop cultivator	500000	60	Informal	Blessed animal	Used for predictions( weather,crops,dangerous)	Predicting the future conditions example weather condition such as rainfall	Inherited believes from the elders	I don't know	Deforestation	I don't know	Ignorancy and lack of conservation education or awareness	Conduct more enforcement	Conservation education	The government and all citizens	Animal belongs to us and we are close to the NP
Isele	Bena	Male	80	Crop cultivator	2500000	80	Informal	Protection agaist evil	Medicinal use (pregnant womens,inagricultural farms,livestock protection)	They brings blessings	Inherited believes from the elders	I don't know	Poaching, Illegal trade	Government enforces laws and regulation	Ignorancy and lack of conservation education or awareness	Provide conservation education on pangolin	Conservation education	The government and all citizens	All wild resources are governed by them
Isele	Hehe	Male	74	Crop cultivator	3000000	41	Informal	Protection agaist evil	Medicinal use (pregnant womens,inagricultural farms,livestock protection)	Predicting the future conditions example weather condition such as rainfall	Inherited believes from the elders	I don't know	Deforestation	No action have been taken to conserve pangolin	Ignorancy and lack of conservation education or awareness	Conduct pangolin awareness compaign	Conservation education	All community members and any other individual	Animal belongs to us and we are close to the NP
Kimande	Hehe	Male	75	Crop cultivator	500000	75	Primary	Protection agaist evil	Used for rituals and sacred	Predicting the future conditions example weather condition such as rainfall	Inherited believes from the elders	I don't know	Environmental degradation	Government enforces laws and regulation	Ignorancy and lack of conservation education or awareness	Community involvemnet in pangolin conservation	Conservation education	The government and all citizens	All wild resources are governed by them
Isele	Hehe	Female	59	Crop cultivator	1000000	59	Primary	Predictor of good and bad	Used for rituals and sacred	I don't know	Inherited believes from the elders	I don't know	Poaching, Illegal trade	I don't know	Ignorancy and lack of conservation education or awareness	Habitat conservation	Law enforcement	The government and all citizens	They have authority, resources, power and expert
Kimande	Hehe	Female	80	Crop cultivator	500000	60	Informal	Blessed animal	blessing and success	I don't know	Inherited believes from the elders	I don't know	'Encroachment (Agriculture/Overgrazing)	I don't know	Poverty and low of income	Conduct pangolin awareness compaign	Conservation education	The government and all citizens	All wild resources are governed by them
Isele	Hehe	Male	48	Crop cultivator	2000000	48	Primary	Predictor of good and bad	Used for predictions( weather,crops,dangerous)	They brings blessings	Inherited believes from the elders	I don't know	Increased traditional and cultural demand	Government enforces laws and regulation	Anthropogenic activities and habitat destruction	Conduct more research on pangolins	Conservation education	The government and all citizens	They have authority, resources, power and expert
Isele	Gogo	Male	63	Crop cultivator	1500000	50	Primary	Blessed animal	Medicinal use (pregnant womens,inagricultural farms,livestock protection)	pangolin are signs of good luck and bad luck as well	I dont know	I don't know	Increased traditional and cultural demand	Government enforces laws and regulation	Poor management practices	Habitat conservation	Conservation education	All community members and any other individual	Animal belongs to us and we are close to the NP
Kimande	Hehe	Male	50	Crop cultivator	3000000	47	Primary	Business opportunity	blessing and success	It is a miracle animal that it can disappers regardless of how you protect it	Inherited believes from the elders	I don't know	Increased traditional and cultural demand	After conducting rituals and sacred we return them to the park	Anthropogenic activities and habitat destruction	Habitat conservation	Law enforcement	The government and all citizens	They have authority, resources, power and expert
Kimande	Hehe	Female	77	Crop cultivator	700000	40	Informal	Blessed animal	Used for predictions( weather,crops,dangerous)	They brings blessings	Inherited believes from the elders	I don't know	None	Just leave them when found	Anthropogenic activities and habitat destruction	Conduct pangolin awareness compaign	Conservation education	The government and all citizens	They have authority, resources, power and expert
Kimande	Bena	Male	38	Crop cultivator	2000000	6	Primary	Predictor of good and bad	blessing and success	pangolin are signs of good luck and bad luck as well	I dont know	I don't know	None	Government enforces laws and regulation	I don't know	Provide conservation education on pangolin	Law enforcement	The government and all citizens	They have authority, resources, power and expert
Isele	Gogo	Male	63	Crop cultivator	1500000	50	Primary	Blessed animal	Medicinal use (pregnant womens,inagricultural farms,livestock protection)	pangolin are signs of good luck and bad luck as well	I dont know	I don't know	Increased traditional and cultural demand	Government enforces laws and regulation	Poor management practices	Habitat conservation	Conservation education	All community members and any other individual	Animal belongs to us and we are close to the NP
Isele	Sukuma	Male	49	Pastoralist	3000000	27	Informal	Blessed animal	blessing and success	pangolin are signs of good luck and bad luck as well	Inherited believes from the elders	I don't know	I don't know	No action have been taken to conserve pangolin	I don't know	I don't know	I don't know	None	All wild resources are governed by them
Kisanga	Sukuma	Male	33	Pastoralist	2700000	10	Primary	Help to solve problems	Used to protect business	pangolin are signs of good luck and bad luck as well	Inherited believes from the elders	Scales	I don't know	I don't know	I don't know	Provide conservation education on pangolin	Conservation education	All community members and any other individual	I don't know
Kisanga	Ndengekeko	Male	57	Crop cultivator	2000000	57	Primary	Goodluck and rainfall prediction	Used for rituals and sacred	Used for traditional belives/purpose, traditional healers and witchdoctors to protect and heal people	I dont know	I don't know	I don't know	I don't know	I don't know	Good policy for pangolin conservation	I don't know	The government and all citizens	All wild resources are governed by them
Kisanga	Sukuma	Male	57	Pastoralist	3000000	27	Primary	Protect and increase livestock	Used for rituals and sacred	Used for traditional belives/purpose, traditional healers and witchdoctors to protect and heal people	I dont know	Scales	I don't know	I don't know	I don't know	Provide conservation education on pangolin	Conservation education	All community members and any other individual	Animal belongs to us and we are close to the NP
Kisanga	Hehe	Male	40	Crop cultivator	1800000	16	Primary	Predictor of good and bad	Used for rituals and sacred	Predicting the future conditions example weather condition such as rainfall	I dont know	I don't know	Climate change	I don't know	Climate change	Provide conservation education on pangolin	Conservation education	All community members and any other individual	I don't know
Kisanga	Hehe	Male	38	Crop cultivator	1200000	38	Primary	Goodluck and rainfall prediction	I don't know	It is a miracle animal that it can disappers regardless of how you protect it	I dont know	I don't know	I don't know	I don't know	I don't know	I don't know	I don't know	The government and all citizens	They have authority, resources, power and expert
Kimande	Hehe	Male	68	Crop cultivator	2500000	55	Primary	Goodluck and rainfall prediction	blessing and success	Predicting the future conditions example weather condition such as rainfall	I dont know	I don't know	Increased traditional and cultural demand	Government enforces laws and regulation	Anthropogenic activities and habitat destruction	Habitat conservation	Law enforcement	The government and all citizens	All wild resources are governed by them
Isele	Hehe	Male	78	Crop cultivator	750000	28	Primary	Predictor of good and bad	Used for predictions( weather,crops,dangerous)	pangolin are signs of good luck and bad luck as well	Inherited believes from the elders	I don't know	None	Government enforces laws and regulation	I don't know	Provide conservation education on pangolin	Conservation incentives	The government and all citizens	They have authority, resources, power and expert
Isele	Sukuma	Female	45	Pastoralist	1200000	25	Informal	Goodluck and rainfall prediction	Used to protect business	It is a miracle animal that it can disappers regardless of how you protect it	Inherited believes from the elders	I don't know	Increased traditional and cultural demand	Government enforces laws and regulation	Anthropogenic activities and habitat destruction	Habitat conservation	Conservation education	Ministry of natural resources and tourism	All wild resources are governed by them
Kisanga	Nyamwezi	Male	67	Crop cultivator	1000000	67	Primary	Goodluck and rainfall prediction	Used for predictions( weather,crops,dangerous)	pangolin are signs of good luck and bad luck as well	Inherited believes from the elders	I don't know	Increased traditional and cultural demand	Government enforces laws and regulation	Demographic pressure increase hence increase demand of pangolin	Good policy for pangolin conservation	Law enforcement	All community members and any other individual	They have authority, resources, power and expert
Kinyika	Sangu	Male	65	Crop cultivator	400000	45	Primary	Blessed animal	blessing and success	They brings blessings	Inherited believes from the elders	I don't know	None	Just leave them when found	I don't know	I don't know	I don't know	None	I don't know
Kisanga	Bena	Male	47	Crop cultivator	2000000	47	Primary	Blessed animal	Used to protect business	They brings blessings	Inherited believes from the elders	I don't know	None	Just leave them when found	I don't know	Good policy for pangolin conservation	Law enforcement	The government and all citizens	They have authority, resources, power and expert
Kisanga	Lugulu	Male	65	Crop cultivator	10000000	11	Primary	Predictor of good and bad	Used for predictions( weather,crops,dangerous)	pangolin are signs of good luck and bad luck as well	Inherited believes from the elders	I don't know	Deforestation	I don't know	Anthropogenic activities and habitat destruction	Habitat conservation	Conservation education	All community members and any other individual	All wild resources are governed by them
Kisanga	Barabaig	Male	30	Pastoralist	1800000	17	Primary	Protection agaist evil	blessing and success	It is a miracle animal that it can disappers regardless of how you protect it	Inherited believes from the elders	I don't know	None	Government enforces laws and regulation	I don't know	I don't know	I don't know	None	I don't know
Kisanga	Hehe	Male	64	Crop cultivator	3000000	48	Primary	Goodluck and rainfall prediction	Used for predictions( weather,crops,dangerous)	pangolin are signs of good luck and bad luck as well	Inherited believes from the elders	I don't know	None	Government enforces laws and regulation	I don't know	Conduct more enforcement	Conservation education	All community members and any other individual	All wild resources are governed by them
Kinyika	Barabaig	Male	51	Pastoralist	1200000	51	Informal	Blessed animal	Used for predictions( weather,crops,dangerous)	I don't know	Don't exist today	I don't know	Lack of conservation education about pangolin	Taken by governmnet officials to the park	Demographic pressure increase hence increase demand of pangolin	Provide conservation education on pangolin	Conservation education	The government and all citizens	They have authority, resources, power and expert
Kinyika	Hehe	Male	32	Crop cultivator	1080000	24	Primary	None	Used for predictions( weather,crops,dangerous)	Used for traditional belives/purpose, traditional healers and witchdoctors to protect and heal people	Inherited believes from the elders	Scales	Increased traditional and cultural demand	No action have been taken to conserve pangolin	Ignorancy and lack of conservation education or awareness	Provide conservation education on pangolin	Conservation education	The government and all citizens	All wild resources are governed by them
Kinyika	Hehe	Male	31	Crop cultivator	1800000	30	Primary	Goodluck and rainfall prediction	Used for predictions( weather,crops,dangerous)	Used for traditional belives/purpose, traditional healers and witchdoctors to protect and heal people	Inherited believes from the elders	Scales	Wildfire	No action have been taken to conserve pangolin	Anthropogenic activities and habitat destruction	Conduct pangolin awareness compaign	Conservation education	Wildlife officers, Rangers and VGS	They have authority, resources, power and expert
Kinyika	Hehe	Male	25	Crop cultivator	1320000	22	Primary	Blessed animal	Used for predictions( weather,crops,dangerous)	Used for traditional belives/purpose, traditional healers and witchdoctors to protect and heal people	Inherited believes from the elders	I don't know	I don't know	Taken by governmnet officials to the park	I don't know	Provide conservation education on pangolin	Conservation education	Wildlife officers, Rangers and VGS	They have authority, resources, power and expert
Kinyika	Gogo	Male	54	Crop cultivator	2700000	54	Primary	Protection agaist evil	Medicinal use (pregnant womens,inagricultural farms,livestock protection)	Used for traditional belives/purpose, traditional healers and witchdoctors to protect and heal people	I dont know	I don't know	None	No action have been taken to conserve pangolin	Anthropogenic activities and habitat destruction	Provide conservation education on pangolin	Law enforcement	The government and all citizens	Animal belongs to us and we are close to the NP
Kinyika	Hehe	Male	58	Crop cultivator	3600000	58	Primary	Have many medical use	Used for predictions( weather,crops,dangerous)	Used for traditional belives/purpose, traditional healers and witchdoctors to protect and heal people	I dont know	I don't know	I don't know	No action have been taken to conserve pangolin	I don't know	Provide conservation education on pangolin	Conservation incentives	The government and all citizens	All wild resources are governed by them
Mafuluto	Gogo	Male	36	Crop cultivator	240000	36	Primary	Goodluck and rainfall prediction	Protects and saves from various problems	Pangolin scales used as protection agains evils and dangerous animals example Lions and Snakes.	I dont know	I don't know	Wildfire	No action have been taken to conserve pangolin	Ignorancy and lack of conservation education or awareness	Conduct pangolin awareness compaign	I don't know	All community members and any other individual	They have authority, resources, power and expert
Isele	Sukuma	Male	65	Pastoralist	3000000	14	Informal	None	I don't know	I don't know	I dont know	I don't know	Climate change	I don't know	Anthropogenic activities and habitat destruction	Provide conservation education on pangolin	I don't know	The government and all citizens	All wild resources are governed by them
Isele	Sangu	Male	63	Crop cultivator	900000	34	Primary	None	I don't know	I don't know	I dont know	I don't know	Drought	I don't know	Climate change	Habitat conservation	I don't know	None	I don't know
Isele	Nyamwezi	Male	60	Crop cultivator	1500000	60	Primary	Business opportunity	I don't know	I don't know	I dont know	I don't know	Poaching, Illegal trade	I don't know	Ignorancy and lack of conservation education or awareness	Conduct more research on pangolins	Conservation education	The government and all citizens	All wild resources are governed by them
Isele	Gogo	Male	56	Crop cultivator	900000	56	Primary	Goodluck and rainfall prediction	I don't know	Used as medicine example pangolin scale and stool used to treat childrens with convulsions, and also its body fats are used in agriculture. Its also used to improve reproductive health to both male and female.	I dont know	I don't know	Climate change	I don't know	Climate change	Provide conservation education on pangolin	I don't know	None	I don't know
Kimande	Tusi	Male	65	Crop cultivator	1380000	65	Primary	Protect and increase livestock	I don't know	Used for traditional belives/purpose, traditional healers and witchdoctors to protect and heal people	I dont know	I don't know	Poaching, Illegal trade	I don't know	Anthropogenic activities and habitat destruction	Provide conservation education on pangolin	I don't know	The government and all citizens	All wild resources are governed by them
Kimande	Bena	Male	85	Crop cultivator	500000	85	Informal	Have many medical use	I don't know	I don't know	I dont know	I don't know	Climate change	No action have been taken to conserve pangolin	Ignorancy and lack of conservation education or awareness	Provide conservation education on pangolin	I don't know	The government and all citizens	All wild resources are governed by them
Kimande	Hehe	Male	76	Crop cultivator	500000	76	Informal	None	I don't know	I don't know	Inherited believes from the elders	I don't know	Deforestation	No action have been taken to conserve pangolin	Anthropogenic activities and habitat destruction	I don't know	I don't know	The government and all citizens	I don't know
Kimande	Hehe	Male	56	Crop cultivator	1500000	56	Primary	None	I don't know	I don't know	I dont know	I don't know		I don't know	I don't know	I don't know	I don't know	None	I don't know
Kimande	Hehe	Male	72	Crop cultivator	180000	72	Primary	Goodluck and rainfall prediction	I don't know	Used as medicine example pangolin scale and stool used to treat childrens with convulsions, and also its body fats are used in agriculture. Its also used to improve reproductive health to both male and female.	Inherited believes from the elders	I don't know	Poaching, Illegal trade	No action have been taken to conserve pangolin	Poverty and low of income	Provide conservation education on pangolin	I don't know	All community members and any other individual	Animal belongs to us and we are close to the NP
Kisanga	Barabaig	Male	36	Pastoralist	3000000	36	Informal	None	I don't know	I don't know	I dont know	I don't know		I don't know	I don't know	I don't know	I don't know	None	I don't know
Kisanga	Makuwa	Female	83	Crop cultivator	500000	83	Informal	None	I don't know	I don't know	I dont know	I don't know		I don't know	I don't know	I don't know	I don't know	None	I don't know
Kisanga	Matego	Male	56	Crop cultivator	3000000	56	Primary	None	I don't know	I don't know	Inherited believes from the elders	I don't know	Population increase	No action have been taken to conserve pangolin	Anthropogenic activities and habitat destruction	Provide conservation education on pangolin	Conservation education	The government and all citizens	They have authority, resources, power and expert
Kisanga	Gogo	Male	45	Crop cultivator	600000	45	Informal	None	I don't know	I don't know	I dont know	I don't know	Poaching, Illegal trade	No action have been taken to conserve pangolin	Ignorancy and lack of conservation education or awareness	Conduct pangolin awareness compaign	I don't know	All community members and any other individual	All wild resources are governed by them
Kisanga	Ndengekeko	Male	57	Crop cultivator	2700000	57	Primary	None	I don't know	I don't know	I dont know	I don't know	Deforestation	No action have been taken to conserve pangolin	Ignorancy and lack of conservation education or awareness	Provide conservation education on pangolin	I don't know	None	I don't know
Kisanga	Hehe	Male	63	Crop cultivator	1920000	63	Primary	None	I don't know	I don't know	I dont know	I don't know	Increased traditional and cultural demand	No action have been taken to conserve pangolin	I don't know	Provide conservation education on pangolin	I don't know	The government and all citizens	I don't know
Kisanga	Sukuma	Male	43	Pastoralist	3000000	12	Informal	None	I don't know	I don't know	I dont know	I don't know	Environmental degradation	No action have been taken to conserve pangolin	Ignorancy and lack of conservation education or awareness	Provide conservation education on pangolin	I don't know	The government and all citizens	All wild resources are governed by them
Kinyika	Hehe	Male	28	Crop cultivator	2000000	28	Primary	Protection agaist evil	Used for predictions( weather,crops,dangerous)	Predicting the future conditions example weather condition such as rainfall	Inherited believes from the elders	Scales	Lack of conservation education about pangolin	Government enforces laws and regulation	I don't know	Habitat conservation	Conservation education	TANAPA and other conservation projects	They have authority, resources, power and expert
Kinyika	Hehe	Male	40	Crop cultivator	1200000	40	Primary	Blessed animal	Protects and saves from various problems	I don't know	Inherited believes from the elders	Scales	Poaching, Illegal trade	Government enforces laws and regulation	Poverty and low of income	Conduct pangolin awareness compaign	Conservation education	The government and all citizens	They have authority, resources, power and expert
Kinyika	Hehe	Male	40	Crop cultivator	2500000	40	Primary	Goodluck and rainfall prediction	Medicinal use (pregnant womens,inagricultural farms,livestock protection)	I don't know	Inherited believes from the elders	Scales	Deforestation	I don't know	Poverty and low of income	Conduct more enforcement	Law enforcement	The government and all citizens	All wild resources are governed by them
Kinyika	Hehe	Male	45	Crop cultivator	2000000	30	Primary	Protect and increase livestock	Used for predictions( weather,crops,dangerous)	I don't know	I dont know	I don't know	Deforestation	Government enforces laws and regulation	Poverty and low of income	Conduct pangolin awareness compaign	Conservation education	The government and all citizens	All wild resources are governed by them
Kinyika	Hehe	Male	85	Crop cultivator	3200000	40	Informal	Protection agaist evil	Used for predictions( weather,crops,dangerous)	Predicting the future conditions example weather condition such as rainfall	I dont know	Scales	Wildfire	I don't know	Ignorancy and lack of conservation education or awareness	Provide conservation education on pangolin	Conservation education	The government and all citizens	All wild resources are governed by them
Kinyika	Hehe	Male	41	Crop cultivator	3000000	41	Primary	Business opportunity	Used to protect business	This animal is used to treat many diseases	Inherited believes from the elders	Scales	Deforestation	I don't know	Poverty and low of income	Good policy for pangolin conservation	I don't know	The government and all citizens	They have authority, resources, power and expert
Kinyika	Hehe	Male	59	Crop cultivator	3200000	38	Primary	Protect and increase livestock	Medicinal use (pregnant womens,inagricultural farms,livestock protection)	I don't know	Inherited believes from the elders	Scales	'Encroachment (Agriculture/Overgrazing)	Government enforces laws and regulation	Poverty and low of income	Conduct more research on pangolins	Law enforcement	The government and all citizens	All wild resources are governed by them
Itunundu	Hehe	Female	76	Crop cultivator	3000000	76	Informal	Goodluck and rainfall prediction	Medicinal use (pregnant womens,inagricultural farms,livestock protection)	Used for traditional belives/purpose, traditional healers and witchdoctors to protect and heal people	Inherited believes from the elders	Scales	Deforestation	I don't know	Anthropogenic activities and habitat destruction	Habitat conservation	Conservation education	The government and all citizens	All wild resources are governed by them
Itunundu	Hehe	Male	54	Crop cultivator	3600000	56	Primary	Goodluck and rainfall prediction	Used for predictions( weather,crops,dangerous)	Predicting the future conditions example weather condition such as rainfall	Inherited believes from the elders	Scales	Deforestation	I don't know	Anthropogenic activities and habitat destruction	Conduct more enforcement	Law enforcement	All community members and any other individual	I don't know
Kitisi	Hehe	Male	23	SME	4000000	23	Secondary	Help to solve problems	Used for rituals and sacred	Used for traditional belives/purpose, traditional healers and witchdoctors to protect and heal people	Inherited believes from the elders	I don't know	Increased traditional and cultural demand	No action have been taken to conserve pangolin	Demographic pressure increase hence increase demand of pangolin	Provide conservation education on pangolin	Conservation education	Wildlife officers, Rangers and VGS	All wild resources are governed by them
Kitisi	Hehe	Male	27	Crop cultivator	1200000	27	Primary	Blessed animal	Medicinal use (pregnant womens,inagricultural farms,livestock protection)	Used for traditional belives/purpose, traditional healers and witchdoctors to protect and heal people	Inherited believes from the elders	I don't know	Increased traditional and cultural demand	No action have been taken to conserve pangolin	Demographic pressure increase hence increase demand of pangolin	Provide conservation education on pangolin	I don't know	Wildlife officers, Rangers and VGS	All wild resources are governed by them
Isele	Hehe	Male	28	Crop cultivator	1800000	21	Primary	Have many medical use	Medicinal use (pregnant womens,inagricultural farms,livestock protection)	Used as medicine example pangolin scale and stool used to treat childrens with convulsions, and also its body fats are used in agriculture. Its also used to improve reproductive health to both male and female.	Inherited believes from the elders	I don't know	I don't know	No action have been taken to conserve pangolin	I don't know	Provide conservation education on pangolin	Conservation education	The government and all citizens	They have authority, resources, power and expert
Kimande	Hehe	Female	70	Crop cultivator	720000	69	Primary	Predictor of good and bad	Used for predictions( weather,crops,dangerous)	Used for traditional belives/purpose, traditional healers and witchdoctors to protect and heal people	Inherited believes from the elders	I don't know	None	Taken by governmnet officials to the park	Demographic pressure increase hence increase demand of pangolin	Provide conservation education on pangolin	Conservation education	All community members and any other individual	They have authority, resources, power and expert
Kimande	Hehe	Male	87	Crop cultivator	1800000	40	Secondary	Have many medical use	Medicinal use (pregnant womens,inagricultural farms,livestock protection)	Used as medicine example pangolin scale and stool used to treat childrens with convulsions, and also its body fats are used in agriculture. Its also used to improve reproductive health to both male and female.	Inherited believes from the elders	Scales	Wildfire	No action have been taken to conserve pangolin	Demographic pressure increase hence increase demand of pangolin	Provide conservation education on pangolin	Conservation education	The government and all citizens	All wild resources are governed by them
Itunundu	Hehe	Male	51	Crop cultivator	2040000	51	Primary	Predictor of good and bad	Protects and saves from various problems	Pangolin scales used as protection agains evils and dangerous animals example Lions and Snakes.	I dont know	I don't know	Population increase	No action have been taken to conserve pangolin	I don't know	Provide conservation education on pangolin	I don't know	The government and all citizens	All wild resources are governed by them
Itunundu	Hehe	Male	88	Crop cultivator	500000	88	Primary	Protection agaist evil	I don't know	I don't know	I dont know	I don't know	Environmental degradation	I don't know	I don't know	Provide conservation education on pangolin	I don't know	All community members and any other individual	I don't know
Itunundu	Hehe	Male	68	Crop cultivator	1500000	68	Primary	Blessed animal	Used for predictions( weather,crops,dangerous)	pangolin are signs of good luck and bad luck as well	Inherited believes from the elders	Whole pangolin	'Encroachment (Agriculture/Overgrazing)	Government enforces laws and regulation	Anthropogenic activities and habitat destruction	Habitat conservation	Law enforcement	All community members and any other individual	They have authority, resources, power and expert
Itunundu	Hehe	Male	46	Crop cultivator	2000000	48	Primary	Goodluck and rainfall prediction	Used for predictions( weather,crops,dangerous)	It is a miracle animal that it can disappers regardless of how you protect it	Inherited believes from the elders	Scales	Increased traditional and cultural demand	No action have been taken to conserve pangolin	Demographic pressure increase hence increase demand of pangolin	Community involvemnet in pangolin conservation	Conservation incentives	The government and all citizens	All wild resources are governed by them
Itunundu	Hehe	Male	78	Crop cultivator	750000	78	Primary	Blessed animal	Used for predictions( weather,crops,dangerous)	I don't know	I dont know	I don't know	Deforestation	I don't know	Ignorancy and lack of conservation education or awareness	Conduct pangolin awareness compaign	Conservation education	The government and all citizens	They have authority, resources, power and expert
Itunundu	Hehe	Male	78	Crop cultivator	2000000	78	Primary	Blessed animal	Used for predictions( weather,crops,dangerous)	I don't know	I dont know	Scales	Deforestation	Taken by governmnet officials to the park	Ignorancy and lack of conservation education or awareness	Conduct pangolin awareness compaign	Conservation education	All community members and any other individual	All wild resources are governed by them
Magozi	Nyamwezi	Male	54	Crop cultivator	1500000	31	Primary	Predictor of good and bad	I don't know	Predicting the future conditions example weather condition such as rainfall	Inherited believes from the elders	I don't know	I don't know	I don't know	I don't know	Provide conservation education on pangolin	Conservation education	All community members and any other individual	I don't know
Magozi	Hehe	Male	57	Crop cultivator	1500000	13	Primary	Goodluck and rainfall prediction	Used to protect business	pangolin are signs of good luck and bad luck as well	I dont know	Scales	I don't know	I don't know	I don't know	I don't know	I don't know	All community members and any other individual	They have authority, resources, power and expert
Magozi	Maasai	Male	47	Crop cultivator	2400000	47	Primary	Goodluck and rainfall prediction	I don't know	It is a miracle animal that it can disappers regardless of how you protect it	I dont know	I don't know		I don't know	I don't know	I don't know	I don't know	None	I don't know
Magozi	Hehe	Male	74	Crop cultivator	2400000	40	Primary	Blessed animal	I don't know	Predicting the future conditions example weather condition such as rainfall	I dont know	Whole pangolin	I don't know	I don't know	I don't know	I don't know	I don't know	All community members and any other individual	I don't know
Magozi	Hehe	Male	39	Crop cultivator	3000000	39	Primary	Goodluck and rainfall prediction	Used for predictions( weather,crops,dangerous)	pangolin are signs of good luck and bad luck as well	I dont know	I don't know	Poaching, Illegal trade	I don't know	I don't know	I don't know	I don't know	None	I don't know
Magozi	Hehe	Male	50	Crop cultivator	1000000	50	Primary	Goodluck and rainfall prediction	Used for predictions( weather,crops,dangerous)	They brings blessings	Inherited believes from the elders	I don't know	Deforestation	Government enforces laws and regulation	Demographic pressure increase hence increase demand of pangolin	Conduct pangolin awareness compaign	Conservation education	The government and all citizens	They have authority, resources, power and expert
Magozi	Hehe	Male	50	Crop cultivator	1000000	50	Primary	Goodluck and rainfall prediction	Used for predictions( weather,crops,dangerous)	They brings blessings	Inherited believes from the elders	I don't know	Deforestation	Government enforces laws and regulation	Demographic pressure increase hence increase demand of pangolin	Conduct pangolin awareness compaign	Conservation education	The government and all citizens	They have authority, resources, power and expert
Magozi	Gogo	Male	57	Crop cultivator	2500000	41	Primary	Goodluck and rainfall prediction	Used for predictions( weather,crops,dangerous)	Predicting the future conditions example weather condition such as rainfall	I dont know	I don't know	None	No action have been taken to conserve pangolin	Anthropogenic activities and habitat destruction	Habitat conservation	Law enforcement	All community members and any other individual	All wild resources are governed by them
Magozi	Sangu	Male	61	Crop cultivator	750000	42	Primary	Goodluck and rainfall prediction	Used for predictions( weather,crops,dangerous)	They brings blessings	Inherited believes from the elders	I don't know	None	Government enforces laws and regulation	Anthropogenic activities and habitat destruction	Conduct more enforcement	Law enforcement	Wildlife officers, Rangers and VGS	All wild resources are governed by them
Luganga	Hehe	Male	45	Crop cultivator	20000	20	Primary	Goodluck and rainfall prediction	Source of revenue through tourist	pangolin are signs of good luck and bad luck as well	I dont know	I don't know	Increased traditional and cultural demand	I don't know	Demographic pressure increase hence increase demand of pangolin	Habitat conservation	Conservation education	All community members and any other individual	They have authority, resources, power and expert
Magozi	Gogo	Male	59	Crop cultivator	900000	59	Informal	None	I don't know	I don't know	I dont know	I don't know	Increased traditional and cultural demand	I don't know	I don't know	Provide conservation education on pangolin	I don't know	None	I don't know
Magozi	Hehe	Male	55	Crop cultivator	1200000	55	Primary	Predictor of good and bad	I don't know	I don't know	I dont know	I don't know	Poaching, Illegal trade	I don't know	Ignorancy and lack of conservation education or awareness	Habitat conservation	Conservation education	The government and all citizens	I don't know
Magozi	Hehe	Male	40	Crop cultivator	1500000	40	Primary	Goodluck and rainfall prediction	Protects and saves from various problems	Used for traditional belives/purpose, traditional healers and witchdoctors to protect and heal people	I dont know	I don't know	Deforestation	No action have been taken to conserve pangolin	Ignorancy and lack of conservation education or awareness	Conduct pangolin awareness compaign	I don't know	The government and all citizens	They have authority, resources, power and expert
Magozi	Hehe	Male	52	Crop cultivator	800000	40	Primary	Goodluck and rainfall prediction	Used for predictions( weather,crops,dangerous)	Predicting the future conditions example weather condition such as rainfall	Inherited believes from the elders	I don't know	Deforestation	No action have been taken to conserve pangolin	Poverty and low of income	Conduct more research on pangolins	Conservation education	The government and all citizens	All wild resources are governed by them
Magozi	Hehe	Male	72	Crop cultivator	250000	42	Primary	Predictor of good and bad	Used for predictions( weather,crops,dangerous)	I don't know	Inherited believes from the elders	I don't know	Low breeding rates, Climate change	No action have been taken to conserve pangolin	Anthropogenic activities and habitat destruction	Take in different places and put them in zoos	Conservation education	The government and all citizens	All wild resources are governed by them
Magozi	Hehe	Male	59	Crop cultivator	3000000	41	Primary	Blessed animal	Used for predictions( weather,crops,dangerous)	I don't know	I dont know	Scales	Low breeding rates, Climate change	Taken by governmnet officials to the park	I don't know	Provide conservation education on pangolin	Conservation education	The government and all citizens	All wild resources are governed by them
Itunundu	Hehe	Male	75	Crop cultivator	300000	75	Primary	Have many medical use	Used for predictions( weather,crops,dangerous)	Used for traditional belives/purpose, traditional healers and witchdoctors to protect and heal people	Inherited believes from the elders	I don't know	Wildfire	No action have been taken to conserve pangolin	Anthropogenic activities and habitat destruction	Conduct pangolin awareness compaign	Conservation education	The government and all citizens	They have authority, resources, power and expert
Itunundu	Hehe	Male	55	Crop cultivator	1740000	54	Primary	Predictor of good and bad	Used for predictions( weather,crops,dangerous)	Used for traditional belives/purpose, traditional healers and witchdoctors to protect and heal people	I dont know	I don't know	I don't know	After conducting rituals and sacred we return them to the park	I don't know	Habitat conservation	Conservation incentives	All community members and any other individual	Animal belongs to us and we are close to the NP
Mafuluto	Gogo	Male	56	Pastoralist	3000000	56	Informal	Blessed animal	Medicinal use (pregnant womens,inagricultural farms,livestock protection)	They brings blessings	Inherited believes from the elders	I don't know	I don't know	No action have been taken to conserve pangolin	I don't know	Conduct pangolin awareness compaign	Conservation education	The government and all citizens	Animal belongs to us and we are close to the NP
Imalilosongwe	Sangu	Male	75	Crop cultivator	3000000	13	Primary	None	Used for predictions( weather,crops,dangerous)	Predicting the future conditions example weather condition such as rainfall	I dont know	I don't know	Environmental degradation	After conducting rituals and sacred we return them to the park	Anthropogenic activities and habitat destruction	Community involvemnet in pangolin conservation	Conservation education	The government and all citizens	They have authority, resources, power and expert
Imalilosongwe	Sangu	Male	42	Crop cultivator	1200000	13	Primary	Blessed animal	Used to protect business	Predicting the future conditions example weather condition such as rainfall	Inherited believes from the elders	I don't know	Wildfire	No action have been taken to conserve pangolin	Anthropogenic activities and habitat destruction	Community involvemnet in pangolin conservation	Law enforcement	All community members and any other individual	Animal belongs to us and we are close to the NP
Imalilosongwe	Sangu	Male	52	Agropastoralist	24000000	52	Primary	None	Used for rituals and sacred	Predicting the future conditions example weather condition such as rainfall	Inherited believes from the elders	I don't know	I don't know	No action have been taken to conserve pangolin	I don't know	Provide conservation education on pangolin	Conservation education	The government and all citizens	They have authority, resources, power and expert
Imalilosongwe	Sangu	Male	30	Crop cultivator	1800000	13	Primary	Blessed animal	Medicinal use (pregnant womens,inagricultural farms,livestock protection)	Predicting the future conditions example weather condition such as rainfall	Inherited believes from the elders	I don't know	I don't know	I don't know	I don't know	I don't know	I don't know	None	I don't know
Mwanavala	Sangu	Male	69	Crop cultivator	1800000	44	Primary	Blessed animal	Used for rituals and sacred	Used for traditional belives/purpose, traditional healers and witchdoctors to protect and heal people	I dont know	I don't know	I don't know	No action have been taken to conserve pangolin	I don't know	Provide conservation education on pangolin	I don't know	I don't know	I don't know
Mwanavala	Sangu	Male	50	Crop cultivator	12000000	22	Primary	Blessed animal	Medicinal use (pregnant womens,inagricultural farms,livestock protection)	Used as medicine example pangolin scale and stool used to treat childrens with convulsions, and also its body fats are used in agriculture. Its also used to improve reproductive health to both male and female.	Inherited believes from the elders	I don't know	Wildfire	No action have been taken to conserve pangolin	Demographic pressure increase hence increase demand of pangolin	I don't know	I don't know	None	I don't know
Mwanavala	Sangu	Male	30	Crop cultivator	3600000	33	Primary	Protect and increase livestock	Medicinal use (pregnant womens,inagricultural farms,livestock protection)	Used as medicine example pangolin scale and stool used to treat childrens with convulsions, and also its body fats are used in agriculture. Its also used to improve reproductive health to both male and female.	I dont know	I don't know	I don't know	No action have been taken to conserve pangolin	I don't know	I don't know	I don't know	I don't know	I don't know
Imalilosongwe	Sangu	Male	45	Crop cultivator	4800000	45	Primary	Blessed animal	Used for predictions( weather,crops,dangerous)	I don't know	Inherited believes from the elders	Scales	Increased traditional and cultural demand	No action have been taken to conserve pangolin	Ignorancy and lack of conservation education or awareness	Habitat conservation	Conservation education	The government and all citizens	They have authority, resources, power and expert
Imalilosongwe	Sangu	Male	46	Crop cultivator	6000000	14	Primary	Protect and increase livestock	Medicinal use (pregnant womens,inagricultural farms,livestock protection)	pangolin are signs of good luck and bad luck as well	Inherited believes from the elders	Scales	Population increase	I don't know	I don't know	Provide conservation education on pangolin	Conservation education	The government and all citizens	All wild resources are governed by them
Mwanavala	Sangu	Male	77	Crop cultivator	600000	30	Primary	None	Medicinal use (pregnant womens,inagricultural farms,livestock protection)	I don't know	I dont know	Scales	Increased traditional and cultural demand	No action have been taken to conserve pangolin	Demographic pressure increase hence increase demand of pangolin	I don't know	I don't know	The government and all citizens	All wild resources are governed by them
Imalilosongwe	Sangu	Male	30	Crop cultivator	1500000	30	Primary	Blessed animal	Used for predictions( weather,crops,dangerous)	pangolin are signs of good luck and bad luck as well	Inherited believes from the elders	I don't know	None	No action have been taken to conserve pangolin	Anthropogenic activities and habitat destruction	Conduct more enforcement	Conservation incentives	All community members and any other individual	They have authority, resources, power and expert
Imalilosongwe	Sukuma	Male	61	Agropastoralist	10000000	30	Informal	Goodluck and rainfall prediction	Source of revenue through tourist	pangolin are signs of good luck and bad luck as well	I dont know	I don't know	Increased traditional and cultural demand	No action have been taken to conserve pangolin	Anthropogenic activities and habitat destruction	Community involvemnet in pangolin conservation	Law enforcement	All community members and any other individual	All wild resources are governed by them
Imalilosongwe	Sukuma	Male	74	Agropastoralist	12000000	50	Informal	Blessed animal	blessing and success	pangolin are signs of good luck and bad luck as well	Inherited believes from the elders	I don't know	Increased traditional and cultural demand	Government enforces laws and regulation	Anthropogenic activities and habitat destruction	Community involvemnet in pangolin conservation	Law enforcement	The government and all citizens	Responsible for law enforcement
Mwanavala	Sangu	Male	67	Crop cultivator	5000000	12	Primary	Predictor of good and bad	blessing and success	pangolin are signs of good luck and bad luck as well	I dont know	Scales	Deforestation	No action have been taken to conserve pangolin	Climate change	Habitat conservation	Conservation education	The government and all citizens	Animal belongs to us and we are close to the NP
Magozi	Hehe	Male	57	Crop cultivator	900000	57	Primary	Protect and increase livestock	I don't know	pangolin are signs of good luck and bad luck as well	I dont know	I don't know	'Encroachment (Agriculture/Overgrazing)	I don't know	Ignorancy and lack of conservation education or awareness	Provide conservation education on pangolin	I don't know	All community members and any other individual	They have authority, resources, power and expert
Mahongole	Sangu	Male	52	Crop cultivator	2400000	52	Primary	Goodluck and rainfall prediction	I don't know	I don't know	I dont know	Whole pangolin	Poaching, Illegal trade	I don't know	I don't know	Conduct more research on pangolins	I don't know	The government and all citizens	I don't know
Imalilosongwe	Sangu	Male	100	Crop cultivator	500000	100	Informal	None	I don't know	I don't know	I dont know	I don't know		I don't know	I don't know	I don't know	I don't know	None	I don't know
Mwahongole	Nyiha	Male	87	Crop cultivator	2100000	87	Primary	Have many medical use	I don't know	pangolin are signs of good luck and bad luck as well	I dont know	I don't know	Population increase	No action have been taken to conserve pangolin	Anthropogenic activities and habitat destruction	Conduct more enforcement	Conservation education	The government and all citizens	I don't know
Imalilosongwe	Sangu	Male	52	Crop cultivator	3600000	52	Primary	Have many medical use	I don't know	I don't know	I dont know	I don't know	Environmental degradation	I don't know	Ignorancy and lack of conservation education or awareness	Provide conservation education on pangolin	I don't know	The government and all citizens	They have authority, resources, power and expert
Imalilosongwe	Sangu	Male	87	Crop cultivator	500000	87	Informal	Protect and increase livestock	blessing and success	I don't know	I dont know	I don't know	Population increase	Government enforces laws and regulation	Anthropogenic activities and habitat destruction	Provide conservation education on pangolin	I don't know	All community members and any other individual	I don't know
Mahongole	Sangu	Male	52	Crop cultivator	2400000	52	Primary	Goodluck and rainfall prediction	I don't know	pangolin are signs of good luck and bad luck as well	I dont know	I don't know	Poaching, Illegal trade	No action have been taken to conserve pangolin	I don't know	Conduct more research on pangolins	I don't know	The government and all citizens	I don't know
Igava	Safwa	Male	54	Crop cultivator	2040000	54	Primary	None	I don't know	I don't know	I dont know	I don't know		I don't know	I don't know	I don't know	I don't know	None	I don't know
Igava	Bena	Male	69	Crop cultivator	1500000	55	Primary	Protection agaist evil	I don't know	pangolin are signs of good luck and bad luck as well	I dont know	I don't know	Deforestation	No action have been taken to conserve pangolin	Anthropogenic activities and habitat destruction	Conduct pangolin awareness compaign	I don't know	The government and all citizens	I don't know
Igava	Hehe	Male	58	Crop cultivator	3240000	58	Primary	Protection agaist evil	Protects and saves from various problems	Pangolin scales used as protection agains evils and dangerous animals example Lions and Snakes.	I dont know	I don't know	Lack of conservation education about pangolin	No action have been taken to conserve pangolin	Anthropogenic activities and habitat destruction	Provide conservation education on pangolin	I don't know	The government and all citizens	I don't know
Igava	Sangu	Male	63	Crop cultivator	1440000	63	Primary	Predictor of good and bad	I don't know	I don't know	I dont know	I don't know	Lack of conservation education about pangolin	No action have been taken to conserve pangolin	Ignorancy and lack of conservation education or awareness	I don't know	I don't know	None	I don't know
Igava	Hehe	Male	69	Crop cultivator	2000000	60	Primary	Help to solve problems	blessing and success	Used as medicine example pangolin scale and stool used to treat childrens with convulsions, and also its body fats are used in agriculture. Its also used to improve reproductive health to both male and female.	Inherited believes from the elders	I don't know	Increased traditional and cultural demand	No action have been taken to conserve pangolin	Anthropogenic activities and habitat destruction	Habitat conservation	Conservation education	The government and all citizens	All wild resources are governed by them
Igava	Bena	Male	58	Crop cultivator	500000	3	Primary	Goodluck and rainfall prediction	Used for predictions( weather,crops,dangerous)	pangolin are signs of good luck and bad luck as well	I dont know	I don't know	Increased traditional and cultural demand	I don't know	Demographic pressure increase hence increase demand of pangolin	Good policy for pangolin conservation	Law enforcement	The government and all citizens	All wild resources are governed by them
Igava	Hehe	Male	64	Crop cultivator	2500000	40	Secondary	Business opportunity	Used for predictions( weather,crops,dangerous)	pangolin are signs of good luck and bad luck as well	Inherited believes from the elders	I don't know	Increased traditional and cultural demand	No action have been taken to conserve pangolin	Anthropogenic activities and habitat destruction	Community involvemnet in pangolin conservation	Conservation education	The government and all citizens	All wild resources are governed by them
Igava	Sangu	Male	71	Crop cultivator	800000	50	Informal	Predictor of good and bad	Used for predictions( weather,crops,dangerous)	pangolin are signs of good luck and bad luck as well	I dont know	I don't know	None	No action have been taken to conserve pangolin	I don't know	Provide conservation education on pangolin	Conservation education	The government and all citizens	They have authority, resources, power and expert
Imalilosongwe	Sangu	Male	77	Crop cultivator	420000	48	Informal	Goodluck and rainfall prediction	Protects and saves from various problems	Predicting the future conditions example weather condition such as rainfall	Inherited believes from the elders	Scales	'Encroachment (Agriculture/Overgrazing)	I don't know	I don't know	Provide conservation education on pangolin	I don't know	All community members and any other individual	I don't know
Imalilosongwe	Sangu	Male	102	Agropastoralist	500000	76	Informal	Goodluck and rainfall prediction	Medicinal use (pregnant womens,inagricultural farms,livestock protection)	Predicting the future conditions example weather condition such as rainfall	I dont know	I don't know	I don't know	I don't know	I don't know	I don't know	I don't know	All community members and any other individual	I don't know
Igava	Hehe	Male	57	Crop cultivator	360000	57	Primary	Goodluck and rainfall prediction	Used for rituals and sacred	Used as medicine example pangolin scale and stool used to treat childrens with convulsions, and also its body fats are used in agriculture. Its also used to improve reproductive health to both male and female.	Inherited believes from the elders	Scales	Deforestation	I don't know	I don't know	Provide conservation education on pangolin	Conservation education	All community members and any other individual	I don't know
Igava	Sangu	Male	60	Crop cultivator	1800000	46	Informal	Goodluck and rainfall prediction	Used for rituals and sacred	Predicting the future conditions example weather condition such as rainfall	I dont know	Scales	Climate change	I don't know	Climate change	Habitat conservation	Conservation education	The government and all citizens	Animal belongs to us and we are close to the NP
Igava	Hehe	Male	60	Crop cultivator	2000000	49	Informal	Goodluck and rainfall prediction	Used for predictions( weather,crops,dangerous)	Used as medicine example pangolin scale and stool used to treat childrens with convulsions, and also its body fats are used in agriculture. Its also used to improve reproductive health to both male and female.	Inherited believes from the elders	Scales	Climate change	I don't know	Climate change	Habitat conservation	Law enforcement	The government and all citizens	Animal belongs to us and we are close to the NP
Igava	Sangu	Male	58	Crop cultivator	4000000	58	Informal	Protection agaist evil	Used for predictions( weather,crops,dangerous)	Used for traditional belives/purpose, traditional healers and witchdoctors to protect and heal people	I dont know	Scales	I don't know	I don't know	I don't know	Provide conservation education on pangolin	Law enforcement	All community members and any other individual	I don't know
Mwanavala	Sangu	Male	48	Crop cultivator	5000000	48	Primary	Business opportunity	Used for rituals and sacred	Predicting the future conditions example weather condition such as rainfall	Inherited believes from the elders	Scales	I don't know	I don't know	I don't know	I don't know	I don't know	The government and all citizens	I don't know
Mkunywa	Sukuma	Male	47	Agropastoralist	3600000	47	Informal	Protect and increase livestock	I don't know	Used for traditional belives/purpose, traditional healers and witchdoctors to protect and heal people	Inherited believes from the elders	Scales	Population increase	I don't know	Demographic pressure increase hence increase demand of pangolin	Habitat conservation	Conservation incentives	All community members and any other individual	I don't know
Mkunywa	Sangu	Male	41	Crop cultivator	1800000	41	Primary	Goodluck and rainfall prediction	Used for rituals and sacred	pangolin are signs of good luck and bad luck as well	Inherited believes from the elders	Scales	Climate change	I don't know	Climate change	Conduct pangolin awareness compaign	Conservation education	The government and all citizens	I don't know
Mwanavala	Sangu	Male	41	Crop cultivator	2000000	26	Primary	Goodluck and rainfall prediction	Protects and saves from various problems	pangolin are signs of good luck and bad luck as well	I dont know	Scales	Climate change	I don't know	Climate change	Habitat conservation	I don't know	All community members and any other individual	I don't know
Mkunywa	Sangu	Male	56	Crop cultivator	4200000	34	Primary	Goodluck and rainfall prediction	I don't know	pangolin are signs of good luck and bad luck as well	I dont know	Scales		Taken by governmnet officials to the park	I don't know	I don't know	I don't know	None	I don't know
Igava	Hehe	Male	70	Crop cultivator	3200000	61	Primary	Blessed animal	blessing and success	I don't know	Inherited believes from the elders	I don't know	Low breeding rates, Climate change	I don't know	Demographic pressure increase hence increase demand of pangolin	Habitat conservation	Law enforcement	All community members and any other individual	Animal belongs to us and we are close to the NP
Igava	Sangu	Female	71	Crop cultivator	800000	71	Informal	Protection agaist evil	Used for predictions( weather,crops,dangerous)	pangolin are signs of good luck and bad luck as well	I dont know	I don't know	Population increase	I don't know	I don't know	Provide conservation education on pangolin	Conservation education	The government and all citizens	All wild resources are governed by them
Igava	Hehe	Male	63	Crop cultivator	3200000	30	Informal	Protection agaist evil	Used for predictions( weather,crops,dangerous)	Used for traditional belives/purpose, traditional healers and witchdoctors to protect and heal people	I dont know	I don't know	Population increase	No action have been taken to conserve pangolin	Ignorancy and lack of conservation education or awareness	Provide conservation education on pangolin	Conservation education	The government and all citizens	They have authority, resources, power and expert
Igava	Sangu	Male	51	Crop cultivator	2000000	22	Primary	Business opportunity	Used for predictions( weather,crops,dangerous)	I don't know	Inherited believes from the elders	I don't know	Population increase	No action have been taken to conserve pangolin	Poverty and low of income	Provide conservation education on pangolin	Conservation education	The government and all citizens	All wild resources are governed by them
Mkunywa	Hehe	Male	57	Crop cultivator	2300000	57	Primary	Business opportunity	blessing and success	pangolin are signs of good luck and bad luck as well	I dont know	Scales	Fire	Government enforces laws and regulation	Poverty and low of income	Conduct pangolin awareness compaign	I don't know	The government and all citizens	All wild resources are governed by them
Mkunywa	Hehe	Male	41	Crop cultivator	5400000	41	Primary	Goodluck and rainfall prediction	Source of revenue through tourist	I don't know	I dont know	Scales	Drought	Taken by governmnet officials to the park	Demographic pressure increase hence increase demand of pangolin	Community involvemnet in pangolin conservation	Law enforcement	All community members and any other individual	Animal belongs to us and we are close to the NP
Mkunywa	Hehe	Male	62	Crop cultivator	3000000	62	Primary	Protection agaist evil	Used for predictions( weather,crops,dangerous)	I don't know	I dont know	I don't know	Low breeding rates, Climate change	Just leave them when found	Ignorancy and lack of conservation education or awareness	Conduct more research on pangolins	Law enforcement	All community members and any other individual	Animal belongs to us and we are close to the NP
Mkunywa	Hehe	Male	48	Crop cultivator	1500000	48	Primary	Predictor of good and bad	Used for predictions( weather,crops,dangerous)	I don't know	I dont know	Scales	Increased traditional and cultural demand	Just leave them when found	Poverty and low of income	Conduct pangolin awareness compaign	Conservation education	The government and all citizens	All wild resources are governed by them
Mkunywa	Fipa	Male	70	Crop cultivator	500000	64	Primary	Protection agaist evil	Medicinal use (pregnant womens,inagricultural farms,livestock protection)	I don't know	Inherited believes from the elders	Scales	Deforestation	Taken by governmnet officials to the park	Poverty and low of income	Habitat conservation	I don't know	The government and all citizens	All wild resources are governed by them
Mkunywa	Sangu	Male	52	Crop cultivator	1200000	52	Primary	Predictor of good and bad	blessing and success	I don't know	I dont know	I don't know	Population increase	No action have been taken to conserve pangolin	Ignorancy and lack of conservation education or awareness	Community involvemnet in pangolin conservation	I don't know	The government and all citizens	I don't know
Mkunywa	Nyiha	Male	63	Crop cultivator	900000	63	Primary	Blessed animal	I don't know	I don't know	I dont know	I don't know	Poaching, Illegal trade	No action have been taken to conserve pangolin	Ignorancy and lack of conservation education or awareness	Conduct more enforcement	I don't know	The government and all citizens	I don't know
Mkunywa	Sukuma	Male	57	Pastoralist	2000000	25	Informal	Protect and increase livestock	I don't know	I don't know	I dont know	I don't know	Environmental degradation	No action have been taken to conserve pangolin	Ignorancy and lack of conservation education or awareness	Conduct pangolin awareness compaign	I don't know	The government and all citizens	I don't know
Mkunywa	Hehe	Male	85	Crop cultivator	500000	65	Informal	Predictor of good and bad	I don't know	I don't know	I dont know	I don't know	Population increase	No action have been taken to conserve pangolin	Anthropogenic activities and habitat destruction	I don't know	I don't know	All community members and any other individual	I don't know
Igava	Sangu	Male	47	Crop cultivator	1800000	47	Primary	Predictor of good and bad	Used for predictions( weather,crops,dangerous)	Predicting the future conditions example weather condition such as rainfall	Inherited believes from the elders	Scales	I don't know	No action have been taken to conserve pangolin	I don't know	I don't know	I don't know	None	I don't know
Igava	Bena	Male	40	Crop cultivator	2400000	40	Informal	Protect and increase livestock	Medicinal use (pregnant womens,inagricultural farms,livestock protection)	Used as medicine example pangolin scale and stool used to treat childrens with convulsions, and also its body fats are used in agriculture. Its also used to improve reproductive health to both male and female.	Don't exist today	Scales	Wildfire	Taken by governmnet officials to the park	Demographic pressure increase hence increase demand of pangolin	I don't know	I don't know	None	I don't know
Igava	Bena	Male	50	Crop cultivator	3300000	33	Primary	Goodluck and rainfall prediction	Used for predictions( weather,crops,dangerous)	Used as medicine example pangolin scale and stool used to treat childrens with convulsions, and also its body fats are used in agriculture. Its also used to improve reproductive health to both male and female.	I dont know	I don't know	Deforestation	Taken by governmnet officials to the park	Anthropogenic activities and habitat destruction	I don't know	I don't know	None	I don't know
Mkunywa	Sangu	Male	55	Crop cultivator	3000000	55	Primary	Have many medical use	Medicinal use (pregnant womens,inagricultural farms,livestock protection)	pangolin are signs of good luck and bad luck as well	Don't exist today	Scales	I don't know	After conducting rituals and sacred we return them to the park	I don't know	Community involvemnet in pangolin conservation	Conservation education	Wildlife officers, Rangers and VGS	I don't know
Mkunywa	Bena	Male	68	Crop cultivator	6000000	60	Primary	Protection agaist evil	Protects and saves from various problems	Used as medicine example pangolin scale and stool used to treat childrens with convulsions, and also its body fats are used in agriculture. Its also used to improve reproductive health to both male and female.	Don't exist today	I don't know	I don't know	Taken by governmnet officials to the park	I don't know	Provide conservation education on pangolin	Conservation education	The government and all citizens	I don't know
Mwanavala	Sukuma	Male	47	Agropastoralist	3000000	22	Informal	Business opportunity	Used to protect business	It can brings good wealth	Don't exist today	I don't know	I don't know	No action have been taken to conserve pangolin	I don't know	Conduct pangolin awareness compaign	Conservation education	All community members and any other individual	They have authority, resources, power and expert
Mkunywa	Hehe	Male	83	Crop cultivator	1200000	83	Primary	Goodluck and rainfall prediction	Used for predictions( weather,crops,dangerous)	Used for traditional belives/purpose, traditional healers and witchdoctors to protect and heal people	Inherited believes from the elders	I don't know	Deforestation	After conducting rituals and sacred we return them to the park	Anthropogenic activities and habitat destruction	I don't know	I don't know	None	I don't know
Mkunywa	Bena	Female	90	Crop cultivator	420000	90	Primary	Blessed animal	Used for predictions( weather,crops,dangerous)	They brings blessings	Don't exist today	I don't know	I don't know	No action have been taken to conserve pangolin	I don't know	Conduct pangolin awareness compaign	Conservation education	The government and all citizens	They have authority, resources, power and expert
Mkunywa	Bena	Male	65	Crop cultivator	25000000	55	Primary	Protect and increase livestock	Used for predictions( weather,crops,dangerous)	pangolin are signs of good luck and bad luck as well	Inherited believes from the elders	I don't know	Increased traditional and cultural demand	No action have been taken to conserve pangolin	Demographic pressure increase hence increase demand of pangolin	Habitat conservation	Law enforcement	The government and all citizens	All wild resources are governed by them
Mkunywa	Bena	Male	76	Crop cultivator	800000	43	Primary	Goodluck and rainfall prediction	Used for predictions( weather,crops,dangerous)	pangolin are signs of good luck and bad luck as well	Inherited believes from the elders	I don't know	Deforestation	Government enforces laws and regulation	Anthropogenic activities and habitat destruction	Habitat conservation	Conservation education	All community members and any other individual	All wild resources are governed by them
Mkunywa	Hehe	Female	90	Crop cultivator	1000000	90	Primary	Blessed animal	Used for rituals and sacred	pangolin are signs of good luck and bad luck as well	Inherited believes from the elders	I don't know	Increased traditional and cultural demand	After conducting rituals and sacred we return them to the park	Demographic pressure increase hence increase demand of pangolin	Provide conservation education on pangolin	Law enforcement	The government and all citizens	They have authority, resources, power and expert
Mkunywa	Bena	Male	87	Crop cultivator	500000	60	Primary	Blessed animal	Protects and saves from various problems	Predicting the future conditions example weather condition such as rainfall	Inherited believes from the elders	I don't know	Increased traditional and cultural demand	Government enforces laws and regulation	Ignorancy and lack of conservation education or awareness	Good policy for pangolin conservation	Conservation education	The government and all citizens	All wild resources are governed by them
Mkunywa	Nyamwezi	Male	84	Crop cultivator	800000	72	Primary	Have many medical use	Used for predictions( weather,crops,dangerous)	Used as medicine example pangolin scale and stool used to treat childrens with convulsions, and also its body fats are used in agriculture. Its also used to improve reproductive health to both male and female.	Inherited believes from the elders	I don't know	Deforestation	After conducting rituals and sacred we return them to the park	Anthropogenic activities and habitat destruction	Habitat conservation	Law enforcement	The government and all citizens	All wild resources are governed by them
Magozi	Gogo	Male	55	Crop cultivator	2400000	41	Primary	Blessed animal	Used for predictions( weather,crops,dangerous)	Used as medicine example pangolin scale and stool used to treat childrens with convulsions, and also its body fats are used in agriculture. Its also used to improve reproductive health to both male and female.	Inherited believes from the elders	Scales	I don't know	No action have been taken to conserve pangolin	I don't know	Conduct pangolin awareness compaign	I don't know	Wildlife officers, Rangers and VGS	They have authority, resources, power and expert
Magozi	Gogo	Male	52	Crop cultivator	2040000	52	Primary	Have many medical use	Medicinal use (pregnant womens,inagricultural farms,livestock protection)	Predicting the future conditions example weather condition such as rainfall	Inherited believes from the elders	I don't know	I don't know	Taken by governmnet officials to the park	I don't know	Provide conservation education on pangolin	Conservation education	The government and all citizens	Animal belongs to us and we are close to the NP
Magozi	Gogo	Male	78	Crop cultivator	2100000	70	Primary	None	Used for rituals and sacred	Used for traditional belives/purpose, traditional healers and witchdoctors to protect and heal people	Inherited believes from the elders	I don't know	None	Taken by governmnet officials to the park	Anthropogenic activities and habitat destruction	Community involvemnet in pangolin conservation	Conservation education	The government and all citizens	All wild resources are governed by them
Mafuluto	Gogo	Male	45	Crop cultivator	600000	45	Primary	Protect and increase livestock	Medicinal use (pregnant womens,inagricultural farms,livestock protection)	Predicting the future conditions example weather condition such as rainfall	Inherited believes from the elders	I don't know	Wildfire	No action have been taken to conserve pangolin	Anthropogenic activities and habitat destruction	Provide conservation education on pangolin	Conservation education	Ministry of natural resources and tourism	I don't know
Mafuluto	Gogo	Male	44	Crop cultivator	1200000	44	Primary	Have many medical use	Medicinal use (pregnant womens,inagricultural farms,livestock protection)	Used as medicine example pangolin scale and stool used to treat childrens with convulsions, and also its body fats are used in agriculture. Its also used to improve reproductive health to both male and female.	Don't exist today	I don't know	Deforestation	No action have been taken to conserve pangolin	Anthropogenic activities and habitat destruction	Habitat conservation	Conservation education	Wildlife officers, Rangers and VGS	Animal belongs to us and we are close to the NP
Kitisi	Barabaig	Male	54	Pastoralist	3600000	13	Informal	Blessed animal	blessing and success	Predicting the future conditions example weather condition such as rainfall	Don't exist today	I don't know	I don't know	No action have been taken to conserve pangolin	I don't know	Conduct pangolin awareness compaign	Law enforcement	All community members and any other individual	Animal belongs to us and we are close to the NP
Kitisi	Hehe	Male	70	Agropastoralist	1380000	50	Informal	Goodluck and rainfall prediction	Used for predictions( weather,crops,dangerous)	Predicting the future conditions example weather condition such as rainfall	Don't exist today	I don't know	I don't know	After conducting rituals and sacred we return them to the park	I don't know	Conduct pangolin awareness compaign	Conservation education	All community members and any other individual	Animal belongs to us and we are close to the NP
Isele	Hehe	Male	64	Crop cultivator	2400000	64	Primary	Have many medical use	Medicinal use (pregnant womens,inagricultural farms,livestock protection)	Used as medicine example pangolin scale and stool used to treat childrens with convulsions, and also its body fats are used in agriculture. Its also used to improve reproductive health to both male and female.	Inherited believes from the elders	I don't know	I don't know	No action have been taken to conserve pangolin	I don't know	I don't know	I don't know	None	I don't know
Imalilosongwe	Sangu	Male	61	Agropastoralist	12000000	60	Primary	None	Used for predictions( weather,crops,dangerous)	Predicting the future conditions example weather condition such as rainfall	Don't exist today	I don't know	I don't know	No action have been taken to conserve pangolin	I don't know	Provide conservation education on pangolin	Conservation education	All community members and any other individual	Animal belongs to us and we are close to the NP
Mwanavala	Sangu	Male	56	Crop cultivator	18000000	14	Primary	Blessed animal	Used for predictions( weather,crops,dangerous)	Predicting the future conditions example weather condition such as rainfall	I dont know	I don't know	'Encroachment (Agriculture/Overgrazing)	No action have been taken to conserve pangolin	Ignorancy and lack of conservation education or awareness	Provide conservation education on pangolin	Conservation education	Wildlife officers, Rangers and VGS	All wild resources are governed by them
