# Supplementary material for: Local Ecological Knowledge Insights Into the Distribution and Activity Patterns of Temminck's Pangolin in Ruaha Landscape, Tanzania
Source: Ecol Evol. 2025 Aug 16;15(8):e71987. doi: 10.1002/ece3.71987 (PMC12357171; doi:10.1002/ece3.71987)
Supplement: Supplementary file 1 — Appendix S1: ece371987‐sup‐0001‐AppendixS1.zip. [file ECE3-15-e71987-s001.zip › dataANDscript/Habitat.xlsx]

## Sheet: Sheet1
Habitat	Counts	Percentage
Bushland	94	24.3523
Cropland	44	11.399
Grassland	129	33.4197
Settlement	45	11.658
Woodland	74	19.171
