# Supplementary material for: Local Ecological Knowledge Insights Into the Distribution and Activity Patterns of Temminck's Pangolin in Ruaha Landscape, Tanzania
Source: Ecol Evol. 2025 Aug 16;15(8):e71987. doi: 10.1002/ece3.71987 (PMC12357171; doi:10.1002/ece3.71987)
Supplement: Supplementary file 1 — Appendix S1: ece371987‐sup‐0001‐AppendixS1.zip. [file ECE3-15-e71987-s001.zip › dataANDscript/Landuse.xlsx]

## Sheet: Sheet1
Landuse	Counts	Percentage
NP	64	16.5803
WMA	70	18.1347
VL	252	65.285
