# Supplementary material for: Local Ecological Knowledge Insights Into the Distribution and Activity Patterns of Temminck's Pangolin in Ruaha Landscape, Tanzania
Source: Ecol Evol. 2025 Aug 16;15(8):e71987. doi: 10.1002/ece3.71987 (PMC12357171; doi:10.1002/ece3.71987)
Supplement: Supplementary file 1 — Appendix S1: ece371987‐sup‐0001‐AppendixS1.zip. [file ECE3-15-e71987-s001.zip › dataANDscript/LEK_Pangolin_Encounters_and_Activity_Clean_Code_Nov2024.qmd]

---
title: "Data Analysis - Local ecological knowledge insights into the distribution and activity patterns of Temminck's grouns pangolin in Ruaha landscape, Tanzania"
date: "`r Sys.Date()`"
format: 
  html: 
    code-fold: false
    html-math-method: katex
  pdf:
    geometry: 
      - top=30mm
      - left=30mm
  docx: default
editor: visual
---

```{r general-setup, include=FALSE}
knitr::opts_chunk$set(echo = TRUE)
knitr::opts_knit$set(root.dir = "~/R/TRCO")
options(digits = 3)
```

```{r load-packages}
library(ggplot2)
library(readxl)
library(grid)
library(gridExtra)
library(chisq.posthoc.test)
library(ggcorrplot)
library(dplyr)
library(ggpubr)
library(MASS)
library(plotrix)
library(stringr)
```

```{r load-data}
#Clear R's brain
rm(list = ls())

#Where R is looking now
# getwd()

#Upload our dataset
mydata<-read_excel("Data2.xlsx", na = "NA")
str(mydata)
```

Explore the types of areas where pangolins were encountered by the survey participants Options are: PA - Protected Area (the national park) WMA - Wildlife Management Area (managed by villagers) VL - Village Lands (where human settlement, crop cultivation and livestock grazing is allowed)

```{r landmgmt-type}
#Research Q1: counts vs land use types
#Create bar graph

landuse<-read_excel("Landuse.xlsx") ## count of Area_encountered in mydata
names(landuse)
p1<-ggplot(landuse, aes(Landuse, Percentage)) +
  geom_bar(stat = "identity", width = 0.4) +
  theme_bw(base_size = 11) +
  theme(panel.grid.major = element_blank(), 
        panel.grid.minor = element_blank()) +
  ylab("Percentage(%)") +
  xlab("Landuse category")+ggtitle("a")
p1

#Let's perform chi-square test
fcount<-matrix(c(17,18,65)) 
f_chisq<-chisq.test(fcount)
f_chisq
## RESULTS: Significant differences found - X-squared = 45.14, df = 2, p-value = 1.578e-10

```

Next research question is to explore the types of activities that people were involved in when they encountered pangolins.

```{r activity-type}
## NOTE - THESE ARE THE UNCOMBINED ACTIVITY COUNTS
##Research Q2: counts vs land use types
#Create bar graph
activity<-read_excel("Activity.xlsx") ## column "Activity" in mydata
names(activity)
p2<-ggplot(activity, aes(Activity, Percentage)) +
  geom_bar(stat = "identity", width = 0.4)+theme_bw(base_size = 11) + 
  theme(panel.grid.major = element_blank(), 
        panel.grid.minor = element_blank()) + 
  ylab("Percentage(%)")+xlab("")+ggtitle("b") + 
  theme(axis.text.x = element_text(angle = 45, vjust = 0.8, hjust=1))
p2

#Combine plot p1 &p2
grid.arrange(p1,p2,ncol=2)

## WE WANT TO ANALYSE BY CATEGORIZING THE ACTIVITY TYPES INTO FOUR CATEGORIES
activity$prop <- activity$Percentage/100
sum(activity$prop)
# patrol and poaching (rows 1 and 9)
# Opportunistic and medicine by themselves (Rows 7 and 8)
# Livelihood are the rest (rows 2 through 6)
## restructure the data
livelihood <- activity[c(2:6),]
pandp <- activity[c(1, 9),]
act_sub <- activity[c(7, 8),]

P_And_P <- data.frame(Activity = "Patrol_Poaching", 
                      Count = sum(pandp$Count), 
                      Percentage = sum(pandp$Percentage), 
                      prop = sum(pandp$prop))
Livelihood <- data.frame(Activity = "Livelihood",
                         Count = sum(livelihood$Count), 
                         Percentage = sum(livelihood$Percentage), 
                         prop = sum(livelihood$prop)
)
fulldat2 <- bind_rows(Livelihood, P_And_P, act_sub)

activity_reduced <- chisq.test(fulldat2$Count)
activity_reduced
## X-squared = 211, df = 3, p-value <2e-16
## so at least one activity makes an individual more likely to encounter pangolins

Activity_reduced <-ggplot(fulldat2, aes(Activity, prop)) +
  geom_bar(position = position_dodge(0.5), stat = "identity", width = 0.4) +
  theme_bw(base_size = 11) + 
  theme(panel.grid.major = element_blank(), 
        panel.grid.minor = element_blank()) + 
  ylab("Proportion")+xlab(NULL) +
  theme(axis.text.x = element_text(angle = 45, vjust = 0.8, hjust=1))
Activity_reduced
Activity_fig <- Activity_reduced + geom_text(aes(label = Count), 
                                        vjust = 1, colour = "white")

```

Next is the habitat types (pangolin perspective) where the encounter occurred

```{r habitat-type}
#Let's perform chi-square test - this is testing for differences in habitat types where pangolin encounters occurred
fcount3<-matrix(c(24,11,33,12,19)) 
f_chisq3<-chisq.test(fcount3)
f_chisq3

#Frequency of encountering pangolin btn habitat levels
habitat<-read_excel("Habitat.xlsx")
names(habitat)
p7<-ggplot(habitat, aes(Habitat, Percentage))+
  geom_bar(stat = "identity", width = 0.4)+theme_bw(base_size = 11)+theme(panel.grid.major = element_blank(), panel.grid.minor = element_blank())+ylab("Percentage(%)")+xlab("Habitat category")+ggtitle("a")
p7
```

Explore correlations between the demographic predictor variables in the dataset

```{r correlations}
### CORRELATION MATRIX
str(mydata)
dat <- as.data.frame(unclass(mydata), stringsAsFactors = TRUE)
str(dat)
dat2 <- dat[, c(2,5:7, 10:22)]

model.matrix(~ 0+., data=dat2) %>% 
  cor(use="pairwise.complete.obs") %>% 
  ggcorrplot(show.diag = F, type="lower", lab=TRUE, lab_size=2)
## there does not appear to be any high correlation between occupation and tribe. However, some occupations are correlated with each other (either positively or negatively). 

## for a further check for highly correlated variables, reduce the dataset and re-run the test to improve visualization of the variables of interest
## remove columns:
dat3 <- dat[, c(2, 5, 6, 10:14, 16:22)]
model.matrix(~0+., data=dat3) %>% 
  cor(use="pairwise.complete.obs") %>% 
  ggcorrplot(show.diag = F, type="lower", lab=TRUE, lab_size=2)
# should also check un-factored "Tribe" with the correlations!
dat4 <- dat[, c("Tribe", "Gender", "Age", "Occupation", "Rounded_inc", 
                "Residence_years", "Education")]
str(dat4)
model.matrix(~0+., data=dat4) %>% 
  cor(use="pairwise.complete.obs") %>% 
  ggcorrplot(show.diag = F, type="lower", lab=TRUE, lab_size=2)
## For strong correlations (greater than 0.5 or less than -0.5) Crop Farmer is negatively correlated with Pastoralist, and age is positively correlated with residence years. Age and Residence Years are both relatively positively correlated with Crop Farmer, and Pastoralist is relatively negatively correlated with Residence Years

## THE ABOVE CORRELATION CHECKS ARE TREATING SEVERAL FACTOR VARIABLES AS NUMERIC
## Occupation is being treated as a factor, but (amongst demographic variables), sex, education, and tribe are also factors
## change tribe to a factor and check for correlations
## JUST THE TRIBES 
dat5 <- dat4
dat5$Tribe <- as.factor(dat5$Tribe)
model.matrix(~0+., data=dat5) %>% 
  cor(use="pairwise.complete.obs") %>% 
  ggcorrplot(show.diag = F, type="lower", lab=TRUE, lab_size=2)

## TRIBE AND SEX
dat6 <- dat5
dat6$Gender <- as.factor(dat6$Gender)
model.matrix(~0+., data=dat6) %>% 
  cor(use="pairwise.complete.obs") %>% 
  ggcorrplot(show.diag = F, type="lower", lab=TRUE, lab_size=2)

## TRIBE, SEX, and EDUCATION
dat7 <- dat6
dat7$Education <- as.factor(dat7$Education)
model.matrix(~0+., data=dat7) %>% 
  cor(use="pairwise.complete.obs") %>% 
  ggcorrplot(show.diag = F, type="lower", lab=TRUE, lab_size=2)

## demographic variables in the first regression: Tribe, Gender, Age, Occupation, Rounded_inc, Residence_year, and Education

```

Summarize Encounters and Activity by Tribe

```{r tribe}
## using the factors for Tribe, do a column summary for Encounters and Tribe. We need to group some of the Tribes together due to sample size.
count(mydata, Tribe) ## overall counts
target <- c(1, 2, 4, 5, 8, 17, 18) ## which Tribe factors have sufficient sample size
dat_t <- mydata %>% ## these are the Tribes with sufficient sample sizes
  filter(
    Tribe %in% target
  )
dat_n <- anti_join(mydata, dat_t) ## these are the Tribes that have to be grouped together
Other <- data.frame(Tribe = factor(), ## initialize the dataframe 
                    Encounters = integer(), 
                    Total_count = integer()
  
)
Total_count <- nrow(dat_n) ## calculate the different categories for the grouped Tribes
Encounters <- sum(dat_n$Vland)
Tribe <- 20
Other <- data.frame(Tribe, Encounters, Total_count)

Large_n <- dat_t %>% ## summarize the Tribes with larger sample sizes
    group_by(Tribe) %>% 
      summarise(
        Encounters = sum(Vland), 
        Total_count = n()
      )
fulldat <- bind_rows(Large_n, Other) ## combine all Tribes into a single dataframe
fulldat$prop <- fulldat$Encounters/fulldat$Total_count ## Calculate proportions of survey respondents from each Tribe factor that encountered pangolins

## test for significant differences in probability of encountering a pangolin by Tribe or Group
Tribe_Test <- prop.test(fulldat$Encounters, fulldat$Total_count)
Tribe_Test
# No group is statistically more likely to encounter pangolins: X-squared = 10.748, df = 7, p-value = 0.15

#Let's perform chi-square test regarding if the proportion of reported pangolin encounters was different among ethnic groups
fulldat$propoftotal <- fulldat$Encounters/sum(fulldat$Encounters)
fulldat$pctoftotal <- fulldat$propoftotal*100
tribechi <- as.matrix(fulldat$pctoftotal)
f_chisq4<-chisq.test(tribechi)
## THIS TEST IS SIGNIFICANT but the results may be skewed by the sample sizes of some ethnic groups over others.


## make a figure
str(fulldat)
fulldat$Tribe <- as.factor(fulldat$Tribe)
Tribe_prop <-ggplot(fulldat, aes(Tribe, prop)) +
  geom_bar(position = position_dodge(0.5), stat = "identity", width = 0.4) +
  theme_bw(base_size = 11) + 
  theme(panel.grid.major = element_blank(), 
        panel.grid.minor = element_blank()) + 
  ylab("Proportion")+xlab("Tribe Factor")
Tribe_fig <- Tribe_prop + geom_text(aes(label = Total_count), 
                       vjust = 1.5, colour = "white")
```

Make a figure to include the four chsquared tests as subfigures

```{r chisq-figs}
Lmgmt_fig <-ggplot(landuse, aes(Landuse, Percentage)) +
  geom_bar(stat = "identity", width = 0.4) +
  theme_bw(base_size = 11) +
  theme(panel.grid.major = element_blank(), 
        panel.grid.minor = element_blank()) +
  ylab("Percentage(%)") +
  xlab("Landuse category")+ggtitle("a")
# Lmgmt_fig


Activity_fig2 <- Activity_reduced + 
  geom_text(aes(label = Count), vjust = 1, colour = "white") +
  ggtitle("b")

hab_fig <- p7 +
  ggtitle("c")

Tribe_fig2 <- Tribe_fig +
  ggtitle("d")

grid.arrange(Lmgmt_fig, Activity_fig2, hab_fig, Tribe_fig2, ncol = 2)


```

Next research question - do any demographic variables predict if someone would encounter pangolins? Including Tribe as a factor would add 19 variables to the results. Adding gender and education as factors would add one and three variables, respectively.

```{r encountering-demog-lr}
#Do demographic variables influence encountering of 
#pangolins in the village land?
#Perform logistic regression
## AS DISCOVERED - age and residence years are correlated (R^2 > 0.6) . Which one should be removed? 

## change gender and education to factors 
mydata$Gender <- as.factor(mydata$Gender)
mydata <- mydata %>% 
  mutate(
    sex = if_else(Gender == 0, "F", "M")
  )
mydata$Education <- as.factor((mydata$Education))
mydata$sex <- as.factor(mydata$sex)
## Since the correlation is R^2 = 0.63, keep both age and residence years in the model, with gender, occupation, and education treated as factors
m1_ageandres <- glm(Vland~sex+Age+Occupation+Rounded_inc+Residence_years+Education,
        data=mydata, family = binomial(link = logit))
summary(m1_ageandres)


```

Next is a stepwise regression to find the optimal model of demographic variables that predict encountering pangolins, and a figure for the significant variables.

```{r stepAIC-figs}
#Use stepAIC to determine final model for demmographic variables that affect pangolin encounters

m2<-stepAIC(m1_ageandres)
summary(m2)

#Plot a graph for income
names(mydata)

p3<-ggplot(mydata, aes(Rounded_inc,Vland))+ylab("Encountering probability")+ggtitle("a")+
  xlab("Annual income(x1 million)")+geom_point()+theme_classic(base_size = 12)+
  geom_smooth(method = "glm",method.args=list(family="binomial"), se=FALSE)
p3
```

Analysis of group size

```{r group-size}

#What is the mean and standard deviation for pangolin group size?
mean(mydata$Group_size)
sd(mydata$Group_size)

#Import all data without NA
mydata2<-read_excel("Data3.xlsx")

###############################
## Poisson GLM for encountered pangolin group size in relation to land use and human activity

names(mydata2)
## need new factor column to account for the categories of activity types
# patrol and poaching (rows 1 and 9)
# Opportunistic and medicine by themselves (Rows 7 and 8)
# Livelihood are the rest (rows 2 through 6)
unique(mydata2$Activity)
mydata2 <- mydata2 %>% 
  mutate(
    activity_cate = case_when(
      str_detect(Activity, "Opportunistic") ~ "Opportunistic", 
      str_detect(Activity, "Medicine") ~ "Medicine", 
      str_detect(Activity, "Patrol") | str_detect(Activity, "Poaching") ~ "Patrol and Poaching", 
      TRUE ~ "Livelihood"
    )
  )
mydata2$activity_cate <- as.factor(mydata2$activity_cate)
# quasi-poisson for zero inflation
m4<-glm(Group_size~Area_encountered+activity_cate, data = mydata2, family = quasipoisson(link = log))
summary(m4)

sum_1<-plyr::ddply(mydata2,c("Area_encountered"),summarise,
                        N=length(Group_size),
                        mean_res=mean(Group_size,na.rm = T),
                        sd_res=sd(Group_size,na.rm = T),
                        sed_res=sd_res/sqrt(N))
sum_1

p5<-ggplot2::ggplot(sum_1,aes(x=Area_encountered,y=mean_res))+
  geom_bar(stat = "identity", width = 0.4)+ylab("Mean group size")+geom_errorbar(aes(ymin=mean_res-sed_res,ymax=mean_res+sed_res),width=0.2)+ggtitle("a")+
  theme_bw()+xlab("Land use category")+
  theme(panel.grid.major = element_blank(), panel.grid.minor = element_blank())

p5

#Crete a plot for human activity
sum_2<-plyr::ddply(mydata2,c("Activity"),summarise,
                   N=length(Group_size),
                   mean_res=mean(Group_size,na.rm = T),
                   sd_res=sd(Group_size,na.rm = T),
                   sed_res=sd_res/sqrt(N))
sum_2

p6<-ggplot2::ggplot(sum_2,aes(x=Activity,y=mean_res))+
  geom_bar(stat = "identity", width = 0.4)+ylab("Mean group size")+geom_errorbar(aes(ymin=mean_res-sed_res,ymax=mean_res+sed_res),width=0.2)+ggtitle("b")+
  theme_bw()+xlab("")+
  theme(panel.grid.major = element_blank(), panel.grid.minor = element_blank())+theme(axis.text.x = element_text(angle = 45, vjust = 0.8, hjust=1))

p6

#Combine p5&p6
grid.arrange(p5,p6, ncol=2)
```

Next is the chi-squared test of perceived trend in pangolin encounters

```{r sightings-trend}
################Assess trend of pangolin sightings over the past 5 years
xtabs(~Trend, data = mydata)
# Trend
#   1   2   3   4 
# 145 125  39  18 

#Let's perform chi-square test for trend
fcount4<-matrix(c(44,38,12,6)) ## these are the percentages of responses in column "Trend" (i.e., 145 "1" responses divided by total number of responses (327) = 0.44 or 44%)
f_chisq4<-chisq.test(fcount4)
f_chisq4

# grid.arrange(p7,p8, ncol=2)
###########################################
```

Activity pattern / time of day of pangolin encounters

```{r activity-pattern}
#############################
## CHW Analysis ##
#############################
library(anytime)
library(lubridate)
library(card)
library(astroFns)
library(overlap)
library(activity)

dat <- dat %>% 
  mutate(
    dt = ymd_hms(Hours),
   time = format(dt, format = "%H:%M:%S"), 
   time2 = hms::as_hms(dt))

activity_pattern <- dat %>% 
  filter(
    !is.na(time2)
  ) %>% 
  mutate(
    ## convert time to radians
timerad = hms2rad(time2) ## this is from the astroFns package
  )
attach(activity_pattern) ## use this command to keep from calling the df name in the following code

result_pangolin <- fitact(timerad)  # Very basic fit without any adjustments or bootstrapping
# result_pangolin     # View the data, you can scroll up to the various slots of output information

# And plot the activity pattern
plot(result_pangolin)     # This is a very basic plot and defaults to frequency of observations

# Some modifications

plot(result_pangolin, yunit = "density", data = "rug")   # Changed the background barplots to a rug
plot(result_pangolin, yunit = "density", data = "none") 

# create some confidence limits - we need to rerun the fitact function again and sample this time
result_pangolin_CI <- fitact(timerad, sample = "data", reps = 100)  # Resamples from the data to generate extra datasets for confidence limits

# Plot the resulting activity pattern and now include the confidence limits
plot(result_pangolin_CI, main="(a) Activity = 0.3048 RESULTS WITH CI",
     yunit = "density", cline=list(col="red", lty=3), data = "none")

# But, does change in season impact the result - can use the "solartime" function to anchor the times
sol_times <- solartime(activity_pattern$time2, -7.7247, 35.6189, +3)   # Decimal degrees co-ords for Ruaha National Park, +3 represent Tanzania time zone (GMT +3)
str(sol_times)   # Results in a dataset with original time, clock time and solar time in radians
result_sol <- fitact(sol_times$solar)      # Activity fitted to solar time
result_sol                                 # Print the solar time
result_clo <- fitact(sol_times$clock)      # Activity fitted to clock time
result_clo                                 # Print the original clock time

# The activity level did not change whether clock time or solar time was used.. 

# A few more plot options
plot(result_pangolin, data = "none")  # Plot based on our original file with clock time converted to radians
plot(result_clo, 
     yunit = "density", add=TRUE, data="n", tline=list(col="cyan"))  # Plot with new clock time

# Lets try that with different time formats 
plot(result_pangolin, 
     yunit = "density", 
     data = "none", 
     # ylim = c(0, 1.9), 
     )   # Original clock time
abline(v = c(07,19), col = c('black', 'black'), lwd = 2, lty = 'dashed') #abline intended to show sunrise and sunset in Ruaha landscape

plot(result_clo, 
     yunit = "density", 
     add=TRUE, 
     data="n", 
     main="clock time ",
     tline=list(col="blue"))   # Clock time from "solartime" covers/matches the original time values
abline(v = c(07,19), col = c('black', 'black'), lwd = 2, lty = 'dashed')

plot(result_sol, 
     yunit = "density", 
     add=TRUE, 
     data="n", 
     main="solar time", 
     tline=list(col="red"))    # anchored solar time matches the other time types seeingly perfectly
abline(v = c(07,19), col = c('black', 'black'), lwd = 2, lty = 'dashed')

# Plot activity pattern, confidence limits, and the sunrise/sunset indicators
plot(result_pangolin_CI, 
     yunit = "density", 
     cline=list(col="red", lty=3), 
     data = "none")
abline(v = c(07,19), col = c('black', 'black'), lwd = 2, lty = 'dashed')

```

End
